# Supplementary material for: Shifting mutational constraints in the SARS-CoV-2 receptor-binding domain during viral evolution
Source: Science. 2022 Jun 28:eabo7896. doi: 10.1126/science.abo7896 (PMC9273037; doi:10.1126/science.abo7896)
Supplement: Supplementary file 3 — Data S1 [file science.abo7896_sm_dat_s1.csv]

target	wildtype	position	mutant	mutation	bind	delta_bind	n_bc_bind	n_libs_bind	bind_rep1	bind_rep2	bind_rep3	expr	delta_expr	n_bc_expr	n_libs_expr	expr_rep1	expr_rep2
Beta	N	331	A	N331A	9.41007	0.10297	6	3	9.31807	9.49961	9.41253	9.72294	-0.27844	3	2	9.63034	9.81554
Beta	N	331	C	N331C	9.11229	-0.19481	27	3	9.06925	9.09584	9.1718	9.36532	-0.63606	17	2	9.18919	9.54145
Beta	N	331	D	N331D	9.31717	0.01007	23	3	9.18921	9.38256	9.37976	9.77842	-0.22296	15	2	9.70504	9.8518
Beta	N	331	E	N331E	9.36899	0.06189	17	3	9.36041	9.42835	9.31821	10.06567	0.0643	10	2	9.93181	10.19954
Beta	N	331	F	N331F	9.17224	-0.13487	22	3	9.07594	9.17972	9.26104	9.42578	-0.5756	14	2	9.30185	9.5497
Beta	N	331	G	N331G	9.29696	-0.01014	18	3	9.2499	9.31054	9.33045	9.78933	-0.21205	13	2	9.54815	10.0305
Beta	N	331	H	N331H	9.20363	-0.10348	11	3	9.21417	9.2754	9.12131	9.55379	-0.44759	6	2	9.66256	9.44502
Beta	N	331	I	N331I	9.23875	-0.06835	18	3	9.12287	9.24398	9.34939	9.61759	-0.38379	12	2	9.45996	9.77521
Beta	N	331	K	N331K	9.32513	0.01802	9	3	9.27646	9.36491	9.334	9.76911	-0.23227	6	2	9.65339	9.88483
Beta	N	331	L	N331L	9.29704	-0.01006	21	3	9.20617	9.30194	9.38302	9.57952	-0.42186	15	2	9.49286	9.66617
Beta	N	331	M	N331M	9.16121	-0.14589	12	3	9.03006	9.17416	9.27942	9.49769	-0.50369	9	2	9.41372	9.58166
Beta	N	331	N	N331N	9.3071	0	27320	3	9.21133	9.35446	9.35552	10.00138	0	17655	2	9.9215	10.08125
Beta	N	331	P	N331P	9.2552	-0.0519	15	3	9.09331	9.29772	9.37457	9.8977	-0.10368	12	2	9.94305	9.85236
Beta	N	331	Q	N331Q	9.29179	-0.01532	18	3	9.17821	9.29361	9.40354	9.99753	-0.00385	10	2	9.88291	10.11214
Beta	N	331	R	N331R	9.33203	0.02493	24	3	9.13824	9.51563	9.34221	9.50874	-0.49263	13	2	9.78844	9.22905
Beta	N	331	S	N331S	9.34194	0.03484	17	3	9.26117	9.38664	9.37801	9.83752	-0.16386	11	2	9.67737	9.99766
Beta	N	331	T	N331T	9.21447	-0.09263	16	3	9.00132	9.41798	9.22412	9.77859	-0.22279	13	2	9.52913	10.02805
Beta	N	331	V	N331V	9.26593	-0.04117	8	3	9.15999	9.31179	9.326	9.69318	-0.3082	4	2	9.59236	9.79399
Beta	N	331	W	N331W	9.17391	-0.13319	14	3	9.01742	9.34795	9.15636	8.92012	-1.08125	11	2	8.79683	9.04342
Beta	N	331	Y	N331Y	9.16725	-0.13985	22	3	9.14727	9.13218	9.22232	9.26382	-0.73756	13	2	9.15179	9.37585
Beta	I	332	A	I332A	9.25431	-0.05279	12	3	9.24834	9.36663	9.14795	10.1672	0.16582	7	2	10.173	10.1614
Beta	I	332	C	I332C	9.26503	-0.04207	12	3	9.18044	9.2986	9.31605	10.1103	0.10893	7	2	10.04335	10.17726
Beta	I	332	D	I332D	9.31366	0.00655	15	3	9.3586	9.2034	9.37897	10.06051	0.05913	11	2	10.09196	10.02906
Beta	I	332	E	I332E	9.3273	0.0202	20	3	9.22997	9.38146	9.37047	10.0784	0.07702	13	2	10.03732	10.11948
Beta	I	332	F	I332F	9.30084	-0.00626	13	3	9.19	9.34926	9.36327	10.04729	0.04591	9	2	10.011	10.08357
Beta	I	332	G	I332G	9.37156	0.06446	14	3	9.26476	9.44339	9.40652	10.15764	0.15626	8	2	10.02213	10.29314
Beta	I	332	H	I332H	9.31561	0.00851	30	3	9.22077	9.37001	9.35605	10.11757	0.11619	20	2	9.94902	10.28611
Beta	I	332	I	I332I	9.3071	0	27320	3	9.21133	9.35446	9.35552	10.00138	0	17655	2	9.9215	10.08125
Beta	I	332	K	I332K	9.3132	0.00609	18	3	9.24346	9.39014	9.30599	9.98392	-0.01746	12	2	9.88481	10.08303
Beta	I	332	L	I332L	9.30033	-0.00678	15	3	9.25097	9.262	9.38801	9.88932	-0.11205	9	2	9.87232	9.90633
Beta	I	332	M	I332M	9.28605	-0.02105	15	3	9.18653	9.24866	9.42295	9.95796	-0.04342	8	2	9.83258	10.08334
Beta	I	332	N	I332N	9.27233	-0.03477	6	3	9.27156	9.23124	9.31419	10.09891	0.09753	5	2	10.08183	10.11599
Beta	I	332	P	I332P	9.25586	-0.05124	15	3	9.11253	9.25742	9.39764	10.1329	0.13152	8	2	9.92552	10.34028
Beta	I	332	Q	I332Q	9.33852	0.03142	15	3	9.20872	9.38664	9.42021	10.09682	0.09545	13	2	9.86555	10.3281
Beta	I	332	R	I332R	9.14035	-0.16676	10	3	9.00065	9.2539	9.16649	9.72526	-0.27612	8	2	9.76375	9.68678
Beta	I	332	S	I332S	9.38849	0.08139	14	3	9.34437	9.42247	9.39861	9.71962	-0.28176	10	2	9.29108	10.14816
Beta	I	332	T	I332T	9.30162	-0.00548	12	3	9.17142	9.26953	9.46391	9.7996	-0.20178	7	2	10.21	9.3892
Beta	I	332	V	I332V	9.29685	-0.01025	26	3	9.19014	9.32401	9.3764	9.94654	-0.05484	15	2	9.71375	10.17933
Beta	I	332	W	I332W	9.23555	-0.07155	17	3	9.06934	9.26964	9.36768	9.80183	-0.19955	12	2	9.66485	9.93881
Beta	I	332	Y	I332Y	9.31758	0.01048	19	3	9.29635	9.27651	9.37988	9.96632	-0.03506	13	2	9.95477	9.97787
Beta	T	333	A	T333A	9.3163	0.0092	18	3	9.14931	9.46635	9.33323	9.7892	-0.21218	10	2	9.71401	9.86439
Beta	T	333	C	T333C	9.16278	-0.14432	13	3	9.11165	9.17998	9.19671	9.30934	-0.69203	9	2	9.24253	9.37615
Beta	T	333	D	T333D	9.26496	-0.04214	22	3	9.21665	9.29932	9.27891	9.62465	-0.37673	14	2	9.31107	9.93823
Beta	T	333	E	T333E	9.25673	-0.05037	10	3	9.07544	9.25745	9.43732	9.87473	-0.12664	10	2	9.69969	10.04978
Beta	T	333	F	T333F	9.08222	-0.2012	14	2	8.98569	NA	9.17875	9.65956	-0.34182	8	2	9.32018	9.99893
Beta	T	333	G	T333G	9.25359	-0.05351	19	3	9.11774	9.30957	9.33347	9.70905	-0.29232	14	2	9.42268	9.99543
Beta	T	333	H	T333H	9.25433	-0.05277	13	3	8.93959	9.35041	9.473	9.51037	-0.49101	9	2	9.15332	9.86743
Beta	T	333	I	T333I	9.19269	-0.11441	14	3	9.08237	9.14917	9.34654	9.44611	-0.55527	10	2	9.28287	9.60935
Beta	T	333	K	T333K	9.19923	-0.10787	6	3	9.19179	9.3672	9.0387	9.69778	-0.3036	6	2	9.40572	9.98984
Beta	T	333	L	T333L	9.22369	-0.08341	20	3	9.1575	9.24836	9.26521	9.4868	-0.51458	14	2	9.43781	9.53579
Beta	T	333	M	T333M	9.20735	-0.09975	15	3	9.07741	9.21673	9.32791	9.63269	-0.36869	10	2	9.72353	9.54185
Beta	T	333	N	T333N	9.19779	-0.10931	15	3	9.15664	9.38415	9.05257	9.84343	-0.15795	11	2	9.58643	10.10043
Beta	T	333	P	T333P	9.29651	-0.01059	11	3	9.14649	9.41101	9.33203	10.00502	0.00364	7	2	9.88621	10.12384
Beta	T	333	Q	T333Q	9.2069	-0.1002	17	3	9.15422	9.23361	9.23287	9.38514	-0.61624	11	2	9.40324	9.36705
Beta	T	333	R	T333R	9.31275	0.00565	14	3	9.28262	9.36876	9.28687	9.66285	-0.33853	9	2	9.69758	9.62811
Beta	T	333	S	T333S	9.27672	-0.03038	15	3	9.14356	9.33361	9.35301	10.12862	0.12724	10	2	10.05105	10.20618
Beta	T	333	T	T333T	9.3071	0	27320	3	9.21133	9.35446	9.35552	10.00138	0	17655	2	9.9215	10.08125
Beta	T	333	V	T333V	9.26049	-0.04661	11	3	9.13852	9.31905	9.3239	9.65932	-0.34206	8	2	9.39268	9.92596
Beta	T	333	W	T333W	9.13185	-0.17526	18	3	9.15523	9.06634	9.17397	9.17769	-0.82369	9	2	9.11145	9.24392
Beta	T	333	Y	T333Y	9.24421	-0.06289	18	3	9.10413	9.29175	9.33674	9.37995	-0.62143	11	2	9.3683	9.39159
Beta	N	334	A	N334A	9.19428	-0.11282	5	3	9.2473	9.01816	9.31739	9.87289	-0.12849	3	2	9.49959	10.24618
Beta	N	334	C	N334C	9.19695	-0.08648	14	2	9.14125	NA	9.25265	9.48216	-0.43934	7	1	9.48216	NA
Beta	N	334	D	N334D	9.39565	0.08855	3	3	9.38064	9.338	9.46832	10.02549	0.02412	2	2	9.64341	10.40757
Beta	N	334	E	N334E	9.35363	0.04653	9	3	9.20398	9.5049	9.35201	10.23767	0.23629	4	2	9.87562	10.59972
Beta	N	334	F	N334F	8.96033	-0.34678	13	3	8.74844	9.14417	8.98837	8.98696	-1.01442	7	2	8.64348	9.33043
Beta	N	334	G	N334G	9.19902	-0.10808	9	3	8.89873	9.37197	9.32636	10.18103	0.17965	6	2	10.24264	10.11942
Beta	N	334	H	N334H	9.2901	-0.01701	8	3	9.2116	9.31864	9.34005	10.05718	0.0558	6	2	10.05844	10.05592
Beta	N	334	I	N334I	9.15384	-0.15327	14	3	9.01582	9.3167	9.12899	9.45244	-0.54894	9	2	9.45377	9.45111
Beta	N	334	K	N334K	9.33802	0.03092	12	3	9.35792	9.44563	9.21052	10.03646	0.03508	8	2	10.00385	10.06906
Beta	N	334	L	N334L	9.09803	-0.20907	10	3	8.97923	9.17493	9.13993	9.32337	-0.67801	8	2	9.02033	9.62641
Beta	N	334	M	N334M	9.17516	-0.13194	16	3	9.02688	9.18869	9.30992	9.67042	-0.33096	13	2	9.48931	9.85153
Beta	N	334	N	N334N	9.3071	0	27320	3	9.21133	9.35446	9.35552	10.00138	0	17655	2	9.9215	10.08125
Beta	N	334	P	N334P	9.07609	-0.23101	14	3	9.08608	9.30228	8.8399	9.59572	-0.40566	8	2	9.62719	9.56424
Beta	N	334	Q	N334Q	9.44422	0.13712	6	3	9.46898	9.34186	9.52182	10.18174	0.10049	3	1	NA	10.18174
Beta	N	334	R	N334R	9.28874	-0.01836	12	3	9.27417	9.21653	9.37553	9.95095	-0.05042	9	2	9.7201	10.18181
Beta	N	334	S	N334S	9.28868	-0.01842	14	3	9.25601	9.3244	9.28563	9.82133	-0.18005	8	2	9.72766	9.915
Beta	N	334	T	N334T	9.35035	0.04325	14	3	9.2133	9.46578	9.37197	9.88703	-0.11435	10	2	9.76576	10.00829
Beta	N	334	V	N334V	9.19333	-0.11377	8	3	9.12491	9.16834	9.28675	9.4307	-0.57068	5	2	9.607	9.25439
Beta	N	334	W	N334W	8.87201	-0.43509	6	3	8.52168	8.97332	9.12102	8.70433	-1.29705	5	2	8.30242	9.10624
Beta	N	334	Y	N334Y	8.90478	-0.37811	7	2	8.59798	9.21159	NA	9.66427	-0.33711	8	2	9.88761	9.44093
Beta	L	335	A	L335A	9.28014	-0.02697	11	3	9.11884	9.49324	9.22833	9.9183	-0.08308	7	2	9.94573	9.89087
Beta	L	335	C	L335C	9.27514	-0.03196	21	3	9.20025	9.3049	9.32026	9.85335	-0.14803	12	2	9.76146	9.94524
Beta	L	335	D	L335D	9.30528	-0.00182	13	3	9.32873	9.24358	9.34354	9.99218	-0.00919	9	2	10.00868	9.97569
Beta	L	335	E	L335E	9.42358	0.11648	29	3	9.28612	9.56676	9.41787	10.08866	0.08728	16	2	10.04171	10.1356
Beta	L	335	F	L335F	9.17657	-0.13053	6	3	9.03617	9.43863	9.05493	10.02661	0.02523	5	2	10.00024	10.05298
Beta	L	335	G	L335G	9.27371	-0.03339	13	3	9.24797	9.2409	9.33226	10.01733	0.01595	8	2	9.89714	10.13753
Beta	L	335	H	L335H	9.17138	-0.13572	7	3	9.21623	9.03328	9.26463	9.9155	-0.08588	4	2	9.64974	10.18126
Beta	L	335	I	L335I	9.28043	-0.02667	6	3	9.16241	9.3364	9.34249	9.91208	-0.0893	5	2	9.79545	10.02871
Beta	L	335	K	L335K	9.33291	0.0258	14	3	9.20589	9.33758	9.45525	10.21907	0.2177	11	2	10.13271	10.30544
Beta	L	335	L	L335L	9.3071	0	27320	3	9.21133	9.35446	9.35552	10.00138	0	17655	2	9.9215	10.08125
Beta	L	335	M	L335M	9.28365	-0.02345	13	3	9.14869	9.37803	9.32423	9.9472	-0.05418	11	2	9.693	10.20139
Beta	L	335	N	L335N	9.34581	0.0387	23	3	9.24526	9.45141	9.34074	10.0276	0.02622	13	2	9.95012	10.10508
Beta	L	335	P	L335P	9.3207	0.0136	11	3	9.22664	9.39832	9.33715	10.36472	0.36334	6	2	10.23209	10.49734
Beta	L	335	Q	L335Q	9.35348	0.04638	13	3	9.23983	9.38487	9.43575	10.00334	0.00196	10	2	9.85807	10.14861
Beta	L	335	R	L335R	9.33807	0.03097	13	3	9.2824	9.32925	9.40257	9.96198	-0.0394	8	2	10.09131	9.83266
Beta	L	335	S	L335S	9.26058	-0.04652	11	3	9.07476	9.32423	9.38275	10.02957	0.02819	8	2	10.20265	9.8565
Beta	L	335	T	L335T	9.30476	-0.00234	9	3	9.17556	9.37681	9.36193	10.07366	0.07228	7	2	10.09118	10.05613
Beta	L	335	V	L335V	9.20093	-0.10617	15	3	9.07865	9.27382	9.25032	10.01273	0.01135	12	2	9.91918	10.10627
Beta	L	335	W	L335W	9.3522	0.0451	19	3	9.2821	9.40754	9.36697	9.95737	-0.044	12	2	9.89718	10.01757
Beta	L	335	Y	L335Y	9.32492	0.01782	17	3	9.19277	9.38187	9.40012	10.02174	0.02036	12	2	10.03591	10.00757
Beta	C	336	A	C336A	8.41934	-0.88776	7	3	8.47255	8.27519	8.51027	8.35978	-1.64159	5	2	8.18991	8.52966
Beta	C	336	C	C336C	9.3071	0	27320	3	9.21133	9.35446	9.35552	10.00138	0	17655	2	9.9215	10.08125
Beta	C	336	D	C336D	8.57007	-0.71336	6	2	8.34952	NA	8.79061	8.96805	-0.95345	3	1	8.96805	NA
Beta	C	336	E	C336E	8.52509	-0.82937	1	1	NA	8.52509	NA	9.03356	-0.96782	2	2	8.93594	9.13118
Beta	C	336	F	C336F	8.50001	-0.80709	7	3	8.53327	8.39609	8.57066	8.57987	-1.42151	4	2	8.61972	8.54002
Beta	C	336	G	C336G	8.39166	-0.91544	7	3	8.21893	8.61914	8.33693	8.69671	-1.30467	4	2	8.28717	9.10624
Beta	C	336	H	C336H	8.48569	-0.82141	3	3	8.35213	8.56513	8.53981	8.48264	-1.51874	2	2	8.52654	8.43874
Beta	C	336	I	C336I	8.27398	-1.03312	3	3	8.10297	8.20149	8.51749	8.68035	-1.32102	2	2	8.62533	8.73537
Beta	C	336	K	C336K	8.92772	-0.42674	1	1	NA	8.92772	NA	8.64926	-1.43199	2	1	NA	8.64926
Beta	C	336	L	C336L	8.19728	-1.08614	4	2	7.9804	NA	8.41416	8.62411	-1.2974	3	1	8.62411	NA
Beta	C	336	M	C336M	8.40147	-0.90563	10	3	8.1769	8.53898	8.48853	8.46037	-1.54101	6	2	8.44987	8.47087
Beta	C	336	N	C336N	8.53422	-0.82024	1	1	NA	8.53422	NA	9.13405	-0.94721	2	1	NA	9.13405
Beta	C	336	P	C336P	8.19364	-1.11346	5	3	7.97009	8.22313	8.3877	7.92392	-2.07746	3	2	8.31751	7.53033
Beta	C	336	Q	C336Q	8.32357	-1.03089	1	1	NA	8.32357	NA	8.76287	-1.31838	1	1	NA	8.76287
Beta	C	336	R	C336R	8.45091	-0.85619	7	3	7.88679	8.55267	8.91328	8.08277	-1.91861	4	2	8.08546	8.08007
Beta	C	336	S	C336S	8.52666	-0.78044	11	3	8.54744	8.52337	8.50918	8.98683	-1.01455	5	2	8.71093	9.26273
Beta	C	336	T	C336T	8.49568	-0.81142	6	3	8.45402	8.50166	8.53136	8.74544	-1.25593	4	2	8.62956	8.86133
Beta	C	336	V	C336V	8.60182	-0.70528	5	3	8.58286	8.62519	8.59743	8.49147	-1.50991	4	2	8.47238	8.51055
Beta	C	336	W	C336W	8.30059	-0.98283	5	2	8.17264	NA	8.42855	7.88913	-2.03237	2	1	7.88913	NA
Beta	C	336	Y	C336Y	8.34189	-0.96521	3	3	7.50115	8.52107	9.00345	8.00854	-2.07271	1	1	NA	8.00854
Beta	P	337	A	P337A	9.258	-0.04911	42	3	9.1073	9.33378	9.3329	9.85351	-0.14787	23	2	9.78832	9.9187
Beta	P	337	C	P337C	9.06156	-0.24554	13	3	8.93744	9.14499	9.10224	9.56517	-0.43621	8	2	9.63219	9.49815
Beta	P	337	D	P337D	9.25865	-0.04845	20	3	9.32656	9.17176	9.27764	9.91516	-0.08622	12	2	9.67869	10.15163
Beta	P	337	E	P337E	9.31256	0.00546	21	3	9.24768	9.28403	9.40598	9.86272	-0.13865	13	2	9.84612	9.87933
Beta	P	337	F	P337F	8.7645	-0.5426	16	3	8.69379	8.77988	8.81984	8.82553	-1.17584	12	2	8.75307	8.898
Beta	P	337	G	P337G	9.21595	-0.09115	18	3	9.12519	9.2066	9.31608	9.4927	-0.50868	11	2	9.29897	9.68643
Beta	P	337	H	P337H	9.14589	-0.16121	28	3	9.03469	9.15388	9.2491	9.65101	-0.35036	19	2	9.43213	9.8699
Beta	P	337	I	P337I	8.77391	-0.53319	8	3	8.73755	8.8275	8.75669	8.38425	-1.61713	7	2	8.24065	8.52785
Beta	P	337	K	P337K	9.25765	-0.04946	23	3	9.18256	9.2913	9.29908	9.68391	-0.31747	15	2	9.65186	9.71596
Beta	P	337	L	P337L	9.00376	-0.30334	19	3	8.9681	8.95843	9.08475	9.14439	-0.85699	11	2	8.95761	9.33118
Beta	P	337	M	P337M	9.09219	-0.21491	15	3	8.90065	9.13879	9.23712	9.41009	-0.59129	10	2	9.27111	9.54907
Beta	P	337	N	P337N	9.30414	-0.00297	20	3	9.24089	9.30773	9.36379	9.94955	-0.05183	13	2	10.01355	9.88555
Beta	P	337	P	P337P	9.3071	0	27320	3	9.21133	9.35446	9.35552	10.00138	0	17655	2	9.9215	10.08125
Beta	P	337	Q	P337Q	9.23209	-0.07501	20	3	9.17064	9.25433	9.2713	10.00798	0.0066	15	2	9.94891	10.06705
Beta	P	337	R	P337R	9.23182	-0.07528	18	3	9.23838	9.18957	9.26752	9.57674	-0.42464	12	2	9.53781	9.61566
Beta	P	337	S	P337S	9.22874	-0.07836	31	3	9.16599	9.17104	9.34918	9.82004	-0.18134	19	2	9.65524	9.98484
Beta	P	337	T	P337T	9.19299	-0.11411	24	3	9.01361	9.24281	9.32255	9.48844	-0.51294	15	2	9.46218	9.51469
Beta	P	337	V	P337V	8.81792	-0.48918	25	3	8.7154	8.86057	8.87778	8.71983	-1.28154	16	2	8.54272	8.89695
Beta	P	337	W	P337W	8.63622	-0.67088	21	3	8.41795	8.78637	8.70434	8.71154	-1.28984	13	2	8.89207	8.53101
Beta	P	337	Y	P337Y	9.01032	-0.29678	18	3	8.90315	8.99765	9.13016	9.12465	-0.87673	11	2	8.96513	9.28416
Beta	F	338	A	F338A	8.01281	-1.29429	27	3	7.88809	8.0381	8.11225	7.3618	-2.63957	20	2	7.41081	7.3128
Beta	F	338	C	F338C	8.08272	-1.22438	23	3	7.86961	8.26948	8.10907	7.9366	-2.06477	16	2	7.56922	8.30399
Beta	F	338	D	F338D	7.66305	-1.64405	12	3	7.67359	7.74419	7.57136	7.32712	-2.67426	11	2	7.16828	7.48597
Beta	F	338	E	F338E	7.82409	-1.48301	20	3	7.55424	7.95113	7.96691	7.43066	-2.57072	15	2	7.26044	7.60088
Beta	F	338	F	F338F	9.3071	0	27320	3	9.21133	9.35446	9.35552	10.00138	0	17655	2	9.9215	10.08125
Beta	F	338	G	F338G	7.9575	-1.3496	17	3	7.6728	8.05469	8.14501	7.40122	-2.60016	11	2	7.34145	7.46098
Beta	F	338	H	F338H	8.0479	-1.2592	29	3	7.80357	8.19071	8.14942	7.49431	-2.50706	19	2	7.35331	7.63532
Beta	F	338	I	F338I	9.08415	-0.22296	12	3	8.91863	9.15321	9.1806	9.57309	-0.42829	7	2	9.45168	9.6945
Beta	F	338	K	F338K	7.78309	-1.52401	21	3	7.17282	8.05456	8.1219	7.15818	-2.8432	13	2	7.02869	7.28768
Beta	F	338	L	F338L	9.295	-0.0121	25	3	9.14974	9.3399	9.39536	9.71462	-0.28676	18	2	9.41779	10.01145
Beta	F	338	M	F338M	9.17429	-0.13281	14	3	9.04212	9.25362	9.22714	9.60678	-0.3946	10	2	9.57059	9.64297
Beta	F	338	N	F338N	7.73013	-1.57697	20	3	7.30514	8.04473	7.84051	7.099	-2.90238	15	2	7.18931	7.00869
Beta	F	338	P	F338P	8.12082	-1.18628	16	3	7.94007	8.23231	8.19009	7.74202	-2.25935	9	2	7.6103	7.87375
Beta	F	338	Q	F338Q	7.91947	-1.38763	25	3	7.61243	8.05058	8.09541	7.22038	-2.781	18	2	7.14271	7.29805
Beta	F	338	R	F338R	7.10887	-2.19824	21	3	6.43573	7.15068	7.7402	6.62764	-3.37374	15	2	6.73035	6.52493
Beta	F	338	S	F338S	7.79022	-1.51688	17	3	7.5455	7.91401	7.91115	7.57153	-2.42985	11	2	7.36974	7.77333
Beta	F	338	T	F338T	8.34646	-0.96064	9	3	8.12584	8.32083	8.59272	7.66324	-2.33814	7	2	7.96634	7.36015
Beta	F	338	V	F338V	8.68172	-0.62539	27	3	8.63466	8.69266	8.71783	8.69943	-1.30195	18	2	8.64512	8.75374
Beta	F	338	W	F338W	9.36354	0.05644	11	3	9.2412	9.47323	9.37619	10.18965	0.18827	7	2	10.2971	10.0822
Beta	F	338	Y	F338Y	9.25932	-0.04778	13	3	9.2253	9.27341	9.27926	9.77067	-0.23071	10	2	9.63251	9.90883
Beta	G	339	A	G339A	9.20462	-0.10248	13	3	9.02182	9.29269	9.29937	10.23092	0.22954	7	2	10.04436	10.41747
Beta	G	339	C	G339C	8.82361	-0.4835	22	3	8.69087	8.84172	8.93823	9.15164	-0.84974	16	2	9.14282	9.16045
Beta	G	339	D	G339D	9.37699	0.06989	17	3	9.29112	9.45086	9.38898	10.23223	0.23086	10	2	10.13173	10.33274
Beta	G	339	E	G339E	9.31534	0.00824	20	3	9.25179	9.31333	9.38091	10.17812	0.17675	14	2	10.06385	10.29239
Beta	G	339	F	G339F	9.25368	-0.05342	17	3	9.18929	9.2233	9.34846	10.01838	0.017	11	2	9.94216	10.09459
Beta	G	339	G	G339G	9.3071	0	27320	3	9.21133	9.35446	9.35552	10.00138	0	17655	2	9.9215	10.08125
Beta	G	339	H	G339H	9.31836	0.01125	9	3	9.1551	9.3604	9.43956	10.1285	0.12712	4	2	10.15096	10.10604
Beta	G	339	I	G339I	9.06157	-0.24553	13	3	8.93072	9.09423	9.15976	9.58002	-0.42136	10	2	9.51382	9.64622
Beta	G	339	K	G339K	9.2254	-0.0817	14	3	9.10074	9.25013	9.32535	9.62191	-0.37947	9	2	9.85567	9.38814
Beta	G	339	L	G339L	9.06748	-0.23962	23	3	9.12541	8.93129	9.14575	9.51805	-0.48333	19	2	9.42057	9.61552
Beta	G	339	M	G339M	9.20853	-0.09857	10	3	9.02298	9.21604	9.38658	9.74464	-0.25674	8	2	9.63826	9.85103
Beta	G	339	N	G339N	9.3536	0.04649	22	3	9.24889	9.46269	9.34921	10.00608	0.0047	14	2	9.96442	10.04773
Beta	G	339	P	G339P	9.16889	-0.13821	20	3	9.18084	9.10122	9.22462	9.66735	-0.33403	11	2	9.41833	9.91637
Beta	G	339	Q	G339Q	9.39655	0.08945	11	3	9.31803	9.49358	9.37805	9.8483	-0.15308	7	2	9.71798	9.97862
Beta	G	339	R	G339R	9.21021	-0.09689	10	3	9.07407	9.31429	9.24228	9.88097	-0.12041	6	2	10.03717	9.72476
Beta	G	339	S	G339S	9.28515	-0.02196	17	3	9.22512	9.25145	9.37887	10.26379	0.26241	9	2	10.08097	10.44662
Beta	G	339	T	G339T	9.26761	-0.03949	13	3	9.19017	9.26052	9.35215	9.88085	-0.12053	9	2	9.88699	9.87471
Beta	G	339	V	G339V	9.14691	-0.16019	17	3	9.00179	9.13429	9.30464	9.54471	-0.45667	12	2	9.54816	9.54126
Beta	G	339	W	G339W	9.23684	-0.07026	19	3	9.0818	9.37208	9.25662	9.94585	-0.05553	14	2	9.8886	10.00309
Beta	G	339	Y	G339Y	9.3695	0.0624	12	3	9.48465	9.31937	9.30449	9.87696	-0.12442	10	2	9.67117	10.08274
Beta	E	340	A	E340A	9.21793	-0.08917	11	3	9.02026	9.30737	9.32616	9.98331	-0.01807	8	2	9.88546	10.08115
Beta	E	340	C	E340C	8.61869	-0.68841	22	3	8.46811	8.63412	8.75384	8.78112	-1.22026	15	2	8.63356	8.92868
Beta	E	340	D	E340D	9.30091	-0.00619	13	3	9.12149	9.4343	9.34695	10.05209	0.05071	11	2	9.91639	10.18778
Beta	E	340	E	E340E	9.3071	0	27320	3	9.21133	9.35446	9.35552	10.00138	0	17655	2	9.9215	10.08125
Beta	E	340	F	E340F	8.71516	-0.59194	16	3	8.65501	8.71254	8.77792	8.4667	-1.53468	10	2	8.63569	8.29771
Beta	E	340	G	E340G	9.01041	-0.29669	20	3	8.98768	9.0054	9.03814	9.35916	-0.64222	15	2	9.23349	9.48482
Beta	E	340	H	E340H	9.03218	-0.27492	14	3	8.89668	9.07722	9.12265	9.20007	-0.80131	8	2	9.0567	9.34344
Beta	E	340	I	E340I	8.8897	-0.4174	21	3	8.84585	8.86499	8.95828	9.13551	-0.86587	11	2	8.9945	9.27653
Beta	E	340	K	E340K	9.27417	-0.03293	10	3	9.12991	9.39133	9.30128	9.39064	-0.61074	7	2	8.88476	9.89652
Beta	E	340	L	E340L	9.1304	-0.1767	26	3	9.02769	9.14131	9.22219	9.37115	-0.63023	18	2	9.32929	9.41301
Beta	E	340	M	E340M	9.07083	-0.23627	12	3	8.93594	9.11408	9.16248	9.52686	-0.47451	8	2	9.49497	9.55876
Beta	E	340	N	E340N	9.07506	-0.23205	19	3	9.00952	9.03208	9.18357	9.61292	-0.38846	11	2	9.49343	9.73241
Beta	E	340	P	E340P	9.14756	-0.15954	25	3	9.09521	9.18334	9.16415	9.48937	-0.51201	17	2	9.33251	9.64622
Beta	E	340	Q	E340Q	9.27111	-0.03599	21	3	9.15315	9.22008	9.44011	9.77534	-0.22604	12	2	9.62565	9.92503
Beta	E	340	R	E340R	9.11011	-0.19699	9	3	8.94234	9.22878	9.15921	9.03156	-0.96982	6	2	8.39687	9.66625
Beta	E	340	S	E340S	9.24776	-0.05935	20	3	9.08783	9.3191	9.33633	9.76298	-0.2384	13	2	9.72475	9.8012
Beta	E	340	T	E340T	9.16522	-0.14188	17	3	8.95994	9.34733	9.18839	9.71643	-0.28495	12	2	9.68951	9.74335
Beta	E	340	V	E340V	9.033	-0.2741	31	3	8.8499	9.09671	9.1524	9.21877	-0.7826	19	2	9.21734	9.22021
Beta	E	340	W	E340W	8.65401	-0.6531	20	3	8.55444	8.65153	8.75605	8.45653	-1.54485	15	2	8.53891	8.37415
Beta	E	340	Y	E340Y	8.67794	-0.62916	16	3	8.59482	8.64207	8.79692	8.6136	-1.38778	9	2	8.65753	8.56966
Beta	V	341	A	V341A	8.37186	-0.91157	4	2	8.1349	NA	8.60882	8.16007	-1.76143	2	1	8.16007	NA
Beta	V	341	C	V341C	9.0527	-0.30229	4	2	NA	8.1899	9.91549	8.89403	-1.10735	5	2	9.52988	8.25818
Beta	V	341	D	V341D	8.28792	-1.01918	5	3	7.95143	8.55974	8.3526	7.86885	-2.13253	2	2	7.65606	8.08165
Beta	V	341	E	V341E	8.22271	-1.08439	6	3	7.78116	8.57281	8.31415	7.69112	-2.31026	4	2	7.65706	7.72518
Beta	V	341	F	V341F	NA	NA	0	0	NA	NA	NA	NA	NA	0	0	NA	NA
Beta	V	341	G	V341G	8.0706	-1.28385	2	1	NA	8.0706	NA	7.35669	-2.72457	2	1	NA	7.35669
Beta	V	341	H	V341H	8.45324	-0.85386	3	3	8.19695	8.82278	8.34	7.87158	-2.1298	2	2	7.71408	8.02907
Beta	V	341	I	V341I	9.42633	0.07187	3	1	NA	9.42633	NA	10.179	0.09775	3	1	NA	10.179
Beta	V	341	K	V341K	7.82466	-1.48244	3	3	7.85603	7.79453	7.82342	6.98496	-3.01642	2	2	6.86321	7.10671
Beta	V	341	L	V341L	9.26757	-0.03954	5	3	9.28966	9.24076	9.27228	9.61824	-0.38314	4	2	9.29232	9.94415
Beta	V	341	M	V341M	8.8694	-0.43771	4	3	8.99618	9.03031	8.5817	9.15135	-0.85003	3	2	9.01153	9.29117
Beta	V	341	N	V341N	7.93213	-1.35129	4	2	7.72643	NA	8.13783	7.47823	-2.44327	2	1	7.47823	NA
Beta	V	341	P	V341P	8.49651	-0.85794	1	1	NA	8.49651	NA	8.01487	-2.06639	1	1	NA	8.01487
Beta	V	341	Q	V341Q	8.39045	-0.91666	5	3	8.2483	8.59306	8.32998	7.60176	-2.39961	3	2	7.708	7.49553
Beta	V	341	R	V341R	8.62173	-0.66169	2	2	8.9208	NA	8.32267	6.65048	-3.3509	3	2	6.35134	6.94962
Beta	V	341	S	V341S	8.5396	-0.7675	5	3	8.93495	8.48283	8.20101	7.81931	-2.18206	3	2	7.614	8.02463
Beta	V	341	T	V341T	8.84075	-0.5137	1	1	NA	8.84075	NA	8.7728	-1.30845	1	1	NA	8.7728
Beta	V	341	V	V341V	9.3071	0	27320	3	9.21133	9.35446	9.35552	10.00138	0	17655	2	9.9215	10.08125
Beta	V	341	W	V341W	NA	NA	0	0	NA	NA	NA	NA	NA	0	0	NA	NA
Beta	V	341	Y	V341Y	8.62723	-0.72723	1	1	NA	8.62723	NA	9.3401	-0.74115	2	1	NA	9.3401
Beta	F	342	A	F342A	8.07343	-1.23368	13	3	7.88498	8.33032	8.00498	7.51119	-2.49019	9	2	7.04756	7.97481
Beta	F	342	C	F342C	7.91124	-1.39586	11	3	7.69588	8.03697	8.00086	7.56058	-2.44079	6	2	7.2678	7.85337
Beta	F	342	D	F342D	6.55888	-2.74822	12	3	5.74138	7.17809	6.75717	6.74577	-3.2556	11	2	6.73301	6.75854
Beta	F	342	E	F342E	7.3402	-1.9669	7	3	5.9406	8.04035	8.03966	7.06565	-2.93572	6	2	6.83736	7.29395
Beta	F	342	F	F342F	9.3071	0	27320	3	9.21133	9.35446	9.35552	10.00138	0	17655	2	9.9215	10.08125
Beta	F	342	G	F342G	7.226	-2.05742	14	2	6.9272	NA	7.52481	7.17394	-2.82743	8	2	6.88391	7.46398
Beta	F	342	H	F342H	7.434	-1.8731	9	3	6.98955	7.59137	7.7211	7.06705	-2.93433	5	2	6.70467	7.42944
Beta	F	342	I	F342I	9.14164	-0.16546	8	3	9.07403	9.05765	9.29325	9.28047	-0.72091	8	2	9.29786	9.26308
Beta	F	342	K	F342K	7.56654	-1.74056	11	3	6.7794	8.2237	7.69653	7.13318	-2.8682	8	2	7.17251	7.09385
Beta	F	342	L	F342L	8.88386	-0.42324	15	3	8.63377	8.95584	9.06199	9.24867	-0.7527	10	2	9.22552	9.27183
Beta	F	342	M	F342M	8.9067	-0.4004	16	3	8.81682	8.84953	9.05375	9.03681	-0.96457	9	2	8.959	9.11462
Beta	F	342	N	F342N	7.03987	-2.26723	11	3	6.91938	6.95844	7.2418	6.91831	-3.08307	9	2	6.71324	7.12339
Beta	F	342	P	F342P	6.60106	-2.70604	10	3	5.66006	6.81805	7.32508	6.85042	-3.15096	9	2	6.84025	6.86058
Beta	F	342	Q	F342Q	7.81887	-1.48823	15	3	7.3632	8.00286	8.09053	7.32652	-2.67485	10	2	7.35997	7.29308
Beta	F	342	R	F342R	7.75417	-1.55293	13	3	7.25069	7.97357	8.03825	7.0023	-2.99908	9	2	7.14107	6.86353
Beta	F	342	S	F342S	7.18938	-2.11772	8	3	6.87051	7.62052	7.0771	6.73715	-3.26423	9	2	6.47304	7.00126
Beta	F	342	T	F342T	8.21556	-1.13942	10	2	NA	8.34378	8.08734	7.95005	-2.05132	11	2	8.17699	7.72312
Beta	F	342	V	F342V	8.82932	-0.47778	11	3	8.62467	8.90123	8.96206	8.84287	-1.15851	7	2	8.80439	8.88135
Beta	F	342	W	F342W	8.46843	-0.83867	16	3	8.13714	8.60081	8.66733	7.9793	-2.02208	12	2	7.84259	8.116
Beta	F	342	Y	F342Y	8.11211	-1.19499	9	3	8.02864	8.27395	8.03373	7.3455	-2.65588	6	2	7.00653	7.68447
Beta	N	343	A	N343A	8.69859	-0.60851	11	3	8.6752	8.64454	8.77602	8.7046	-1.29677	8	2	8.73611	8.67309
Beta	N	343	C	N343C	8.34145	-0.96565	13	3	8.17433	8.45322	8.39681	7.7874	-2.21397	10	2	7.70901	7.8658
Beta	N	343	D	N343D	8.88124	-0.42587	7	3	8.80942	9.07485	8.75944	8.93957	-1.0618	5	2	8.90004	8.97911
Beta	N	343	E	N343E	8.91514	-0.39196	13	3	8.76089	9.02174	8.96281	8.98237	-1.01901	10	2	8.9554	9.00934
Beta	N	343	F	N343F	8.74637	-0.56073	20	3	8.64948	8.75359	8.83604	8.31461	-1.68677	14	2	8.24278	8.38644
Beta	N	343	G	N343G	8.95237	-0.35473	22	3	8.89933	9.0688	8.88898	8.90614	-1.09524	14	2	8.82716	8.98512
Beta	N	343	H	N343H	8.83002	-0.47708	24	3	8.74293	8.84106	8.90609	8.66013	-1.34125	18	2	8.53843	8.78183
Beta	N	343	I	N343I	7.97631	-1.33079	24	3	7.60644	8.18694	8.13555	7.03673	-2.96465	15	2	6.88283	7.19063
Beta	N	343	K	N343K	8.95162	-0.35548	20	3	8.88591	8.96464	9.0043	8.82805	-1.17332	13	2	8.63063	9.02547
Beta	N	343	L	N343L	8.57605	-0.73105	22	3	8.20672	8.70635	8.81508	8.01554	-1.98584	16	2	8.04465	7.98644
Beta	N	343	M	N343M	8.6049	-0.7022	20	3	8.46457	8.70366	8.64648	8.13136	-1.87002	14	2	8.19566	8.06706
Beta	N	343	N	N343N	9.3071	0	27320	3	9.21133	9.35446	9.35552	10.00138	0	17655	2	9.9215	10.08125
Beta	N	343	P	N343P	7.02895	-2.27815	18	3	6.32909	7.73664	7.02113	6.62332	-3.37806	16	2	6.45641	6.79024
Beta	N	343	Q	N343Q	8.84797	-0.45914	20	3	8.7627	8.82155	8.95964	8.8721	-1.12928	15	2	8.81814	8.92607
Beta	N	343	R	N343R	8.74609	-0.56102	18	3	8.65264	8.8249	8.76072	8.3925	-1.60888	13	2	8.57794	8.20705
Beta	N	343	S	N343S	8.73972	-0.56738	14	3	8.60398	8.83427	8.78092	8.73914	-1.26224	9	2	8.67658	8.8017
Beta	N	343	T	N343T	8.68285	-0.62425	17	3	8.6425	8.69892	8.70714	8.84328	-1.15809	13	2	8.78948	8.89709
Beta	N	343	V	N343V	8.16142	-1.14568	21	3	7.58098	8.30832	8.59496	7.10167	-2.89971	16	2	7.06751	7.13582
Beta	N	343	W	N343W	8.68594	-0.62116	17	3	8.54382	8.7641	8.7499	7.99943	-2.00195	12	2	7.75879	8.24006
Beta	N	343	Y	N343Y	8.72889	-0.57821	12	3	8.66125	8.72192	8.8035	8.57506	-1.42632	7	2	8.46439	8.68573
Beta	A	344	A	A344A	9.3071	0	27320	3	9.21133	9.35446	9.35552	10.00138	0	17655	2	9.9215	10.08125
Beta	A	344	C	A344C	8.63611	-0.67099	13	3	8.49138	8.77927	8.63769	8.88351	-1.11786	10	2	8.68215	9.08488
Beta	A	344	D	A344D	8.77045	-0.53665	18	3	8.80119	8.71923	8.79094	8.78382	-1.21755	12	2	8.62021	8.94744
Beta	A	344	E	A344E	8.96801	-0.33909	15	3	8.95853	8.99568	8.94982	9.11774	-0.88363	9	2	9.14159	9.0939
Beta	A	344	F	A344F	8.03751	-1.2696	17	3	7.96096	8.26477	7.88678	7.56955	-2.43183	11	2	7.45865	7.68045
Beta	A	344	G	A344G	8.78137	-0.52573	9	3	8.62604	8.85263	8.86545	8.73406	-1.26731	8	2	8.66453	8.8036
Beta	A	344	H	A344H	8.74929	-0.55781	14	3	8.59204	8.85548	8.80034	8.63292	-1.36846	9	2	8.41767	8.84817
Beta	A	344	I	A344I	8.70632	-0.60078	26	3	8.59497	8.72508	8.79892	9.06122	-0.94016	14	2	8.92923	9.1932
Beta	A	344	K	A344K	9.19869	-0.10842	14	3	9.07696	9.28414	9.23496	9.65476	-0.34662	9	2	9.61102	9.6985
Beta	A	344	L	A344L	8.721	-0.58611	9	3	8.76246	8.77451	8.62602	8.22754	-1.77384	8	2	8.09041	8.36467
Beta	A	344	M	A344M	8.82976	-0.47734	15	3	8.80808	8.85035	8.83086	9.15418	-0.8472	10	2	8.89982	9.40854
Beta	A	344	N	A344N	9.12644	-0.18066	8	3	8.94915	9.17249	9.25768	9.44026	-0.56112	4	2	9.18626	9.69426
Beta	A	344	P	A344P	8.17698	-1.13012	15	3	8.03231	8.16736	8.33127	7.08139	-2.91999	12	2	7.02936	7.13342
Beta	A	344	Q	A344Q	9.12271	-0.18439	11	3	8.83462	9.23765	9.29587	9.89626	-0.10512	5	2	9.78334	10.00917
Beta	A	344	R	A344R	9.10157	-0.20554	21	3	8.96921	9.11288	9.22261	9.39015	-0.61123	12	2	9.26641	9.51389
Beta	A	344	S	A344S	9.14565	-0.16145	10	3	8.91401	9.2644	9.25853	9.83662	-0.16476	9	2	9.81093	9.86232
Beta	A	344	T	A344T	8.99795	-0.30915	11	3	8.95898	8.92185	9.11301	9.1437	-0.85768	7	2	9.06208	9.22531
Beta	A	344	V	A344V	8.66898	-0.63812	16	3	8.61109	8.73121	8.66464	8.8016	-1.19978	11	2	8.72279	8.88041
Beta	A	344	W	A344W	8.01202	-1.29508	21	3	7.8463	7.97707	8.2127	7.12902	-2.87236	14	2	7.20588	7.05216
Beta	A	344	Y	A344Y	8.457	-0.8501	10	3	8.2701	8.90334	8.19758	7.85339	-2.14799	7	2	7.95029	7.75648
Beta	T	345	A	T345A	9.03212	-0.27498	18	3	8.86535	9.22237	9.00865	9.22872	-0.77266	13	2	9.109	9.34844
Beta	T	345	C	T345C	8.60109	-0.70601	17	3	8.59682	8.64213	8.56431	7.85186	-2.14951	12	2	7.82814	7.87559
Beta	T	345	D	T345D	9.06817	-0.23893	21	3	8.92019	9.1174	9.16693	9.27909	-0.72229	15	2	9.03261	9.52556
Beta	T	345	E	T345E	9.13981	-0.16729	24	3	9.05111	9.11838	9.24996	9.54991	-0.45147	15	2	9.48815	9.61167
Beta	T	345	F	T345F	8.48307	-0.82403	8	3	8.52682	8.13932	8.78309	7.52683	-2.47455	6	2	7.27407	7.77958
Beta	T	345	G	T345G	8.89636	-0.41074	16	3	8.80941	8.93745	8.94221	8.88562	-1.11576	12	2	9.01025	8.76099
Beta	T	345	H	T345H	8.9148	-0.3923	24	3	8.87599	8.91818	8.95022	8.83564	-1.16574	16	2	8.62223	9.04904
Beta	T	345	I	T345I	8.71976	-0.58734	13	3	8.52458	8.8147	8.82001	8.30936	-1.69202	8	2	8.15381	8.46491
Beta	T	345	K	T345K	9.17904	-0.12806	15	3	9.01479	9.19961	9.32272	9.72272	-0.27866	9	2	9.59073	9.8547
Beta	T	345	L	T345L	8.76913	-0.53797	28	3	8.59901	8.95551	8.75287	8.67377	-1.32761	20	2	8.47764	8.8699
Beta	T	345	M	T345M	8.7056	-0.6015	15	3	8.58638	8.7532	8.77722	8.70323	-1.29815	10	2	8.49098	8.91548
Beta	T	345	N	T345N	9.03825	-0.26885	15	3	8.78778	9.17264	9.15433	8.69235	-1.30902	8	2	8.66202	8.72269
Beta	T	345	P	T345P	9.09853	-0.20857	23	3	9.03069	9.13084	9.13406	9.36404	-0.63734	19	2	9.24338	9.48469
Beta	T	345	Q	T345Q	8.98649	-0.32061	24	3	8.72434	8.99606	9.23906	9.12426	-0.87712	17	2	9.01888	9.22963
Beta	T	345	R	T345R	9.04863	-0.25847	37	3	8.87781	9.11659	9.15149	9.27623	-0.72515	24	2	9.20803	9.34443
Beta	T	345	S	T345S	9.26119	-0.04591	30	3	9.13781	9.30188	9.34387	9.98146	-0.01992	19	2	9.91677	10.04614
Beta	T	345	T	T345T	9.3071	0	27320	3	9.21133	9.35446	9.35552	10.00138	0	17655	2	9.9215	10.08125
Beta	T	345	V	T345V	8.87238	-0.43472	15	3	8.79191	8.82049	9.00475	8.70322	-1.29816	9	2	8.50334	8.9031
Beta	T	345	W	T345W	8.54384	-0.76326	23	3	8.32624	8.65423	8.65105	7.14642	-2.85495	13	2	7.2832	7.00965
Beta	T	345	Y	T345Y	8.71176	-0.59534	32	3	8.52989	8.79597	8.80943	7.77347	-2.22791	20	2	7.65455	7.89239
Beta	R	346	A	R346A	9.36084	0.05374	21	3	9.26422	9.40759	9.41072	10.05813	0.05676	15	2	9.96262	10.15365
Beta	R	346	C	R346C	9.25577	-0.05133	27	3	9.19321	9.29321	9.28088	9.80276	-0.19861	15	2	9.56541	10.04012
Beta	R	346	D	R346D	9.29693	-0.01018	13	3	9.33804	9.38796	9.16477	10.06545	0.06407	9	2	9.83884	10.29206
Beta	R	346	E	R346E	9.26241	-0.04469	25	3	9.22702	9.3159	9.24431	10.17925	0.17787	17	2	10.14234	10.21616
Beta	R	346	F	R346F	9.32299	0.01588	20	3	9.17565	9.41872	9.37458	9.93704	-0.06433	13	2	9.66	10.21409
Beta	R	346	G	R346G	9.19005	-0.11705	27	3	9.07909	9.18448	9.30658	9.59767	-0.4037	18	2	9.54509	9.65026
Beta	R	346	H	R346H	9.37355	0.06645	21	3	9.26583	9.47174	9.38309	10.143	0.14162	11	2	10.03994	10.24607
Beta	R	346	I	R346I	9.30937	0.00227	14	3	9.2485	9.30763	9.37199	10.13655	0.13517	10	2	9.9379	10.3352
Beta	R	346	K	R346K	9.4245	0.11739	27	3	9.39386	9.4965	9.38312	9.81255	-0.18883	16	2	9.73098	9.89412
Beta	R	346	L	R346L	9.2159	-0.0912	26	3	9.04826	9.23812	9.36132	9.82357	-0.17781	18	2	9.71134	9.9358
Beta	R	346	M	R346M	9.25883	-0.04827	15	3	9.19153	9.32807	9.25688	9.90908	-0.0923	9	2	9.80176	10.0164
Beta	R	346	N	R346N	9.36316	0.05606	24	3	9.27441	9.41446	9.40062	10.17065	0.16928	14	2	10.10354	10.23777
Beta	R	346	P	R346P	8.91804	-0.38906	16	3	8.7857	9.09183	8.8766	8.94495	-1.05642	11	2	8.84489	9.04502
Beta	R	346	Q	R346Q	9.30129	-0.00582	24	3	9.27351	9.38214	9.24821	9.8874	-0.11397	18	2	10.06236	9.71245
Beta	R	346	R	R346R	9.3071	0	27320	3	9.21133	9.35446	9.35552	10.00138	0	17655	2	9.9215	10.08125
Beta	R	346	S	R346S	9.37633	0.06923	19	3	9.30497	9.43689	9.38713	10.30873	0.30736	12	2	10.39347	10.224
Beta	R	346	T	R346T	9.32697	0.01987	16	3	9.27511	9.32782	9.378	10.07718	0.0758	10	2	10.14154	10.01282
Beta	R	346	V	R346V	9.30218	-0.00493	19	3	9.32343	9.2748	9.30831	10.24863	0.24726	15	2	10.23492	10.26234
Beta	R	346	W	R346W	9.27191	-0.03519	13	3	9.39838	9.31905	9.09831	9.78373	-0.21765	11	2	9.57542	9.99204
Beta	R	346	Y	R346Y	9.28287	-0.02423	15	3	9.35922	9.21	9.2794	10.04938	0.04801	9	2	9.98641	10.11236
Beta	F	347	A	F347A	7.77274	-1.53436	16	3	7.24762	8.00043	8.07016	7.19236	-2.80902	9	2	7.3377	7.04702
Beta	F	347	C	F347C	7.31431	-1.99279	20	3	6.67823	7.68848	7.57623	7.00992	-2.99145	15	2	6.81002	7.20982
Beta	F	347	D	F347D	6.13787	-3.16923	21	3	5.79444	6.46912	6.15006	6.71915	-3.28223	18	2	6.76377	6.67453
Beta	F	347	E	F347E	6.71394	-2.59316	24	3	5.8865	7.10644	7.14888	6.91094	-3.09043	21	2	6.79465	7.02723
Beta	F	347	F	F347F	9.3071	0	27320	3	9.21133	9.35446	9.35552	10.00138	0	17655	2	9.9215	10.08125
Beta	F	347	G	F347G	7.96947	-1.33763	13	3	7.68456	8.04999	8.17386	7.39504	-2.60634	8	2	7.32875	7.46133
Beta	F	347	H	F347H	6.91272	-2.3707	7	2	6.25951	NA	7.56593	6.7037	-3.29768	6	2	6.89541	6.512
Beta	F	347	I	F347I	8.11429	-1.19281	8	3	7.86427	8.03392	8.44468	8.00199	-1.99939	6	2	8.14196	7.86201
Beta	F	347	K	F347K	7.18554	-2.12156	15	3	6.60139	7.82352	7.13171	6.98012	-3.02126	11	2	6.60658	7.35367
Beta	F	347	L	F347L	8.02192	-1.28518	14	3	7.85745	8.19675	8.01157	7.78368	-2.2177	11	2	7.81432	7.75304
Beta	F	347	M	F347M	8.71033	-0.59677	28	3	8.61607	8.75003	8.76489	8.67282	-1.32856	14	2	8.5024	8.84324
Beta	F	347	N	F347N	6.22087	-3.08623	11	3	5.48066	6.30352	6.87843	7.38407	-2.6173	8	2	7.27902	7.48913
Beta	F	347	P	F347P	7.73504	-1.57206	14	3	7.28263	7.89882	8.02368	7.2002	-2.80118	11	2	7.07407	7.32633
Beta	F	347	Q	F347Q	6.97522	-2.33189	14	3	5.69847	7.55411	7.67307	6.80944	-3.19194	11	2	6.7366	6.88227
Beta	F	347	R	F347R	7.52193	-1.78517	13	3	7.36693	7.15122	8.04764	6.69053	-3.31084	11	2	6.7592	6.62186
Beta	F	347	S	F347S	7.86169	-1.44541	23	3	7.55384	8.00334	8.0279	7.47499	-2.52639	13	2	7.30514	7.64483
Beta	F	347	T	F347T	7.49083	-1.81628	14	3	6.84804	7.69263	7.93181	7.25587	-2.74551	10	2	7.34108	7.17066
Beta	F	347	V	F347V	8.4067	-0.9004	11	3	8.09436	8.64258	8.48318	8.71777	-1.2836	7	2	8.08514	9.3504
Beta	F	347	W	F347W	9.28314	-0.02397	20	3	9.17228	9.33351	9.34363	10.23115	0.22977	11	2	10.12293	10.33938
Beta	F	347	Y	F347Y	8.91383	-0.39327	13	3	8.92344	8.90408	8.91396	8.81898	-1.1824	10	2	8.75908	8.87888
Beta	A	348	A	A348A	9.3071	0	27320	3	9.21133	9.35446	9.35552	10.00138	0	17655	2	9.9215	10.08125
Beta	A	348	C	A348C	8.80847	-0.49863	12	3	8.53135	8.91177	8.9823	8.93161	-1.06976	8	2	8.66344	9.19979
Beta	A	348	D	A348D	9.07828	-0.22883	20	3	8.92563	9.20909	9.10011	9.26796	-0.73342	14	2	9.07725	9.45866
Beta	A	348	E	A348E	9.13792	-0.16918	15	3	8.97749	9.21568	9.22059	9.54357	-0.45781	10	2	9.37792	9.70921
Beta	A	348	F	A348F	8.8735	-0.4336	23	3	8.72295	8.92164	8.97592	9.02676	-0.97462	13	2	8.85981	9.19371
Beta	A	348	G	A348G	9.1337	-0.1734	14	3	9.11447	9.05939	9.22723	9.45758	-0.5438	10	2	9.22027	9.69489
Beta	A	348	H	A348H	9.32143	0.01432	11	3	9.23757	9.33912	9.38759	9.75724	-0.24414	7	2	9.65944	9.85503
Beta	A	348	I	A348I	7.91242	-1.39468	7	3	7.56833	8.19385	7.97509	7.05698	-2.94439	4	2	7.00252	7.11145
Beta	A	348	K	A348K	9.11167	-0.19543	14	3	9.037	9.05804	9.23996	9.04252	-0.95886	10	2	8.79178	9.29325
Beta	A	348	L	A348L	8.46214	-0.84496	21	3	8.12967	8.56276	8.69399	7.89124	-2.11014	15	2	7.76325	8.01923
Beta	A	348	M	A348M	8.90875	-0.39835	11	3	8.79706	9.02735	8.90184	8.4853	-1.51608	7	2	7.80263	9.16797
Beta	A	348	N	A348N	9.19941	-0.10769	17	3	9.11133	9.26357	9.22332	9.88989	-0.11149	8	2	9.50484	10.27494
Beta	A	348	P	A348P	9.34704	0.03994	27	3	9.28496	9.38977	9.3664	10.17285	0.17147	18	2	10.1054	10.24029
Beta	A	348	Q	A348Q	9.2104	-0.0967	11	3	9.07307	9.07154	9.48661	9.6476	-0.35378	9	2	9.75648	9.53871
Beta	A	348	R	A348R	8.96555	-0.34155	31	3	8.80533	8.97165	9.11968	8.88202	-1.11936	18	2	8.88219	8.88184
Beta	A	348	S	A348S	9.33096	0.02386	16	3	9.29323	9.35477	9.34488	10.06741	0.06603	12	2	10.00403	10.13079
Beta	A	348	T	A348T	9.03242	-0.27468	20	3	8.87019	9.12706	9.10001	8.95141	-1.04997	15	2	8.84106	9.06176
Beta	A	348	V	A348V	8.86431	-0.44279	24	3	8.68282	8.92653	8.98357	8.92845	-1.07293	15	2	8.7644	9.0925
Beta	A	348	W	A348W	8.66693	-0.64018	23	3	8.56198	8.7999	8.6389	8.66325	-1.33813	16	2	8.4806	8.8459
Beta	A	348	Y	A348Y	8.93747	-0.36963	3	3	8.9467	8.80566	9.06005	9.52845	-0.47293	2	2	9.33726	9.71964
Beta	S	349	A	S349A	8.75493	-0.55217	11	3	8.84096	8.75036	8.67346	8.60917	-1.39221	11	2	8.63392	8.58442
Beta	S	349	C	S349C	8.78579	-0.52131	15	3	8.80901	8.80294	8.74544	8.89791	-1.10347	10	2	8.84096	8.95486
Beta	S	349	D	S349D	8.41389	-0.89322	19	3	8.18038	8.5915	8.46977	8.80116	-1.20022	12	2	8.65531	8.94701
Beta	S	349	E	S349E	7.3682	-1.9389	13	3	6.81077	7.35102	7.9428	7.05276	-2.94861	10	2	7.21967	6.88586
Beta	S	349	F	S349F	5.63028	-3.67682	20	3	5.27791	5.21968	6.39325	6.53882	-3.46256	13	2	6.56564	6.512
Beta	S	349	G	S349G	8.51656	-0.76687	22	2	8.33761	NA	8.6955	7.23975	-2.76163	12	2	7.15585	7.32365
Beta	S	349	H	S349H	8.2905	-1.0166	19	3	8.05579	8.32181	8.49391	8.34245	-1.65893	13	2	8.5239	8.16101
Beta	S	349	I	S349I	5.73094	-3.57616	19	3	5.39296	5.59021	6.20965	6.60046	-3.40092	13	2	6.54652	6.65439
Beta	S	349	K	S349K	7.90068	-1.40642	7	3	7.71759	7.87202	8.11243	6.94657	-3.05481	7	2	6.80486	7.08828
Beta	S	349	L	S349L	6.60697	-2.70013	22	3	5.98814	6.86195	6.97083	6.7082	-3.29318	13	2	6.61084	6.80556
Beta	S	349	M	S349M	7.83673	-1.47037	11	3	7.40671	8.24385	7.85963	7.35336	-2.64801	10	2	7.28599	7.42074
Beta	S	349	N	S349N	8.87584	-0.43126	18	3	8.75612	8.89548	8.97594	9.06843	-0.93295	13	2	9.1051	9.03176
Beta	S	349	P	S349P	8.92034	-0.38676	29	3	8.79118	8.9353	9.03456	9.31022	-0.69115	16	2	9.31163	9.30881
Beta	S	349	Q	S349Q	8.22615	-1.08095	13	3	7.72531	8.48577	8.46737	7.34561	-2.65577	10	2	6.8419	7.84933
Beta	S	349	R	S349R	7.88044	-1.42666	8	3	7.91036	7.70202	8.02894	6.81725	-3.18412	7	2	6.94207	6.69244
Beta	S	349	S	S349S	9.3071	0	27320	3	9.21133	9.35446	9.35552	10.00138	0	17655	2	9.9215	10.08125
Beta	S	349	T	S349T	8.3	-1.0071	17	3	8.00793	8.29749	8.59458	7.27192	-2.72946	12	2	7.11568	7.42815
Beta	S	349	V	S349V	6.345	-2.9621	13	3	5.36094	6.52135	7.15271	6.79004	-3.21134	10	2	6.86756	6.71251
Beta	S	349	W	S349W	6.45222	-2.85488	10	3	5.83611	7.02358	6.49696	6.68239	-3.31899	13	2	6.63826	6.72651
Beta	S	349	Y	S349Y	6.35168	-2.95543	14	3	5.3937	7.15969	6.50164	6.70749	-3.29388	10	2	6.74179	6.6732
Beta	V	350	A	V350A	8.87547	-0.43163	23	3	8.67136	8.92453	9.03051	8.69351	-1.30786	11	2	8.49963	8.8874
Beta	V	350	C	V350C	8.47783	-0.82927	9	3	8.27574	8.38687	8.77088	8.03881	-1.96256	6	2	7.78701	8.29061
Beta	V	350	D	V350D	5.45004	-3.85706	22	3	5.31105	5.74671	5.29237	6.95837	-3.04301	18	2	6.8759	7.04084
Beta	V	350	E	V350E	5.30834	-4.04612	4	1	NA	5.30834	NA	6.96037	-3.12088	5	1	NA	6.96037
Beta	V	350	F	V350F	6.50804	-2.79906	18	3	5.28447	7.186	7.05365	6.81251	-3.18887	17	2	6.85985	6.76517
Beta	V	350	G	V350G	6.64415	-2.66295	9	3	5.61526	6.99532	7.32186	6.78102	-3.22036	9	2	6.88415	6.67788
Beta	V	350	H	V350H	5.60737	-3.69973	13	3	5.07936	5.6467	6.09606	6.94956	-3.05182	11	2	6.91283	6.98629
Beta	V	350	I	V350I	8.59373	-0.71337	16	3	8.4313	8.63082	8.71906	8.03257	-1.96881	14	2	7.8928	8.17234
Beta	V	350	K	V350K	6.24589	-3.06121	17	3	5.23982	6.40888	7.08897	7.13059	-2.87079	9	2	6.84314	7.41803
Beta	V	350	L	V350L	5.85207	-3.45503	14	3	5.73426	5.46614	6.35581	6.5835	-3.41788	11	2	6.67858	6.48842
Beta	V	350	M	V350M	6.00766	-3.29944	26	3	5.05433	6.73359	6.23505	6.6645	-3.33688	16	2	6.57035	6.75866
Beta	V	350	N	V350N	6.25674	-3.05036	14	3	5.5712	6.21	6.98902	6.80126	-3.20012	11	2	7.06964	6.53289
Beta	V	350	P	V350P	9.0674	-0.2397	18	3	9.0102	8.99698	9.19501	9.47811	-0.52327	10	2	9.30848	9.64774
Beta	V	350	Q	V350Q	5.58943	-3.71768	17	3	5.06954	6.01123	5.68751	6.89131	-3.11007	13	2	6.64534	7.13728
Beta	V	350	R	V350R	5.20845	-4.09865	7	3	5	5.62535	5	7.11939	-2.88199	6	2	7.16054	7.07824
Beta	V	350	S	V350S	8.30964	-0.99746	12	3	7.96991	8.29243	8.66658	7.05312	-2.94825	10	2	6.90024	7.20601
Beta	V	350	T	V350T	8.06161	-1.24549	17	3	7.92375	8.12765	8.13344	7.25967	-2.74171	11	2	7.12119	7.39815
Beta	V	350	V	V350V	9.3071	0	27320	3	9.21133	9.35446	9.35552	10.00138	0	17655	2	9.9215	10.08125
Beta	V	350	W	V350W	6.00128	-3.30582	17	3	5.74107	6.117	6.14576	6.78922	-3.21216	13	2	6.6814	6.89704
Beta	V	350	Y	V350Y	6.04177	-3.26533	13	3	5.06186	6.44039	6.62305	6.62981	-3.37157	10	2	6.5366	6.72301
Beta	Y	351	A	Y351A	7.91607	-1.39103	14	3	7.49775	8.05004	8.20042	7.198	-2.80338	9	2	7.02699	7.36901
Beta	Y	351	C	Y351C	8.35346	-0.95364	9	3	8.07812	8.40624	8.57602	7.53739	-2.46399	7	2	7.53299	7.54178
Beta	Y	351	D	Y351D	6.47989	-2.82722	18	3	5.57892	6.44683	7.4139	6.64869	-3.35269	12	2	6.52637	6.77101
Beta	Y	351	E	Y351E	7.34534	-1.96176	22	3	6.46268	7.71429	7.85905	7.03126	-2.97012	16	2	6.82205	7.24047
Beta	Y	351	F	Y351F	9.24713	-0.05997	15	3	9.31336	9.12874	9.29929	9.7126	-0.28878	11	2	9.74423	9.68097
Beta	Y	351	G	Y351G	6.30385	-3.00325	10	3	5.21567	6.98716	6.70872	6.445	-3.55637	9	2	6.42671	6.4633
Beta	Y	351	H	Y351H	9.12782	-0.17928	24	3	8.91947	9.18372	9.28028	9.21939	-0.78199	16	2	9.14635	9.29242
Beta	Y	351	I	Y351I	8.54393	-0.76317	19	3	8.12687	8.65571	8.84921	7.29902	-2.70236	12	2	7.02358	7.57445
Beta	Y	351	K	Y351K	6.29444	-3.01267	20	3	5.53511	6.88983	6.45837	6.92377	-3.07761	13	2	6.87913	6.96842
Beta	Y	351	L	Y351L	8.25312	-1.05398	22	3	7.85673	8.30988	8.59274	6.96946	-3.03191	18	2	6.88421	7.05472
Beta	Y	351	M	Y351M	8.5949	-0.7122	6	3	8.39538	8.70529	8.68403	7.43295	-2.56843	5	2	7.34291	7.52299
Beta	Y	351	N	Y351N	8.30559	-1.00151	18	3	8.01697	8.35738	8.54242	7.34207	-2.6593	11	2	7.07205	7.61209
Beta	Y	351	P	Y351P	8.0514	-1.25571	8	3	7.62192	8.22532	8.30695	7.45199	-2.54939	5	2	7.63511	7.26887
Beta	Y	351	Q	Y351Q	8.39653	-0.91057	17	3	8.13883	8.46426	8.5865	7.3906	-2.61078	11	2	7.48012	7.30109
Beta	Y	351	R	Y351R	6.63003	-2.67707	6	3	5.22641	7.75653	6.90714	6.89514	-3.10623	7	2	6.97237	6.81791
Beta	Y	351	S	Y351S	8.43983	-0.86727	16	3	7.9707	8.91175	8.43705	7.10125	-2.90013	10	2	7.03886	7.16363
Beta	Y	351	T	Y351T	8.35044	-0.95667	12	3	7.76294	8.54503	8.74334	7.17602	-2.82536	10	2	7.13835	7.21368
Beta	Y	351	V	Y351V	8.79518	-0.51193	23	3	8.74886	8.7497	8.88696	8.45196	-1.54942	16	2	8.28724	8.61669
Beta	Y	351	W	Y351W	9.01026	-0.29684	21	3	8.98064	9.00075	9.04939	9.13298	-0.8684	13	2	8.92931	9.33666
Beta	Y	351	Y	Y351Y	9.3071	0	27320	3	9.21133	9.35446	9.35552	10.00138	0	17655	2	9.9215	10.08125
Beta	A	352	A	A352A	9.3071	0	27320	3	9.21133	9.35446	9.35552	10.00138	0	17655	2	9.9215	10.08125
Beta	A	352	C	A352C	9.13471	-0.17239	30	3	8.94911	9.23581	9.21922	9.73061	-0.27076	23	2	9.56355	9.89768
Beta	A	352	D	A352D	9.17854	-0.12856	24	3	9.06779	9.22647	9.24136	9.96981	-0.03157	15	2	9.75423	10.18539
Beta	A	352	E	A352E	9.29297	-0.01413	17	3	9.19388	9.31001	9.37502	10.00988	0.0085	10	2	9.82667	10.19308
Beta	A	352	F	A352F	8.9404	-0.3667	11	3	8.79963	9.07947	8.9421	8.94945	-1.05193	6	2	8.87905	9.01985
Beta	A	352	G	A352G	8.93338	-0.37372	17	3	8.86285	9.02278	8.91452	8.8476	-1.15377	13	2	8.52912	9.16609
Beta	A	352	H	A352H	9.18336	-0.12374	12	3	9.0717	9.15166	9.32673	9.26038	-0.741	10	2	9.6027	8.91806
Beta	A	352	I	A352I	8.64297	-0.66413	23	3	8.56806	8.707	8.65385	7.82999	-2.17139	16	2	7.60734	8.05263
Beta	A	352	K	A352K	9.12726	-0.17984	18	3	8.93582	9.19766	9.24828	9.1207	-0.88068	11	2	8.95834	9.28305
Beta	A	352	L	A352L	8.85321	-0.4539	17	3	8.68	8.96792	8.9117	8.7839	-1.21747	11	2	8.70417	8.86364
Beta	A	352	M	A352M	9.20569	-0.10141	12	3	8.99914	9.26551	9.35242	9.7455	-0.25587	9	2	9.81006	9.68094
Beta	A	352	N	A352N	8.98083	-0.32627	16	3	8.92372	9.1495	8.86927	9.05823	-0.94315	13	2	8.97199	9.14447
Beta	A	352	P	A352P	5.91256	-3.39454	19	3	5.18391	5.59216	6.96162	6.74052	-3.26086	15	2	6.5827	6.89833
Beta	A	352	Q	A352Q	9.30342	-0.00368	10	3	9.32738	9.25979	9.32308	9.68542	-0.31596	7	2	9.59322	9.77762
Beta	A	352	R	A352R	9.01024	-0.29687	15	3	8.82687	9.05538	9.14845	8.99267	-1.0087	11	2	8.78501	9.20034
Beta	A	352	S	A352S	9.27441	-0.03269	22	3	9.13361	9.28816	9.40145	9.78287	-0.21851	13	2	9.80285	9.76288
Beta	A	352	T	A352T	8.94348	-0.36362	30	3	8.85672	8.949	9.02473	8.73656	-1.26482	20	2	8.71422	8.75889
Beta	A	352	V	A352V	8.64238	-0.66472	13	3	8.56986	8.72798	8.62931	8.37243	-1.62895	8	2	8.25623	8.48863
Beta	A	352	W	A352W	8.66798	-0.63913	13	3	8.57906	8.66073	8.76413	8.48433	-1.51705	10	2	8.33753	8.63112
Beta	A	352	Y	A352Y	9.03121	-0.2759	17	3	8.93293	8.97443	9.18625	9.12672	-0.87466	11	2	9.12633	9.1271
Beta	W	353	A	W353A	6.54766	-2.75944	24	3	5.70886	7.22036	6.71377	6.88209	-3.11929	17	2	6.93217	6.832
Beta	W	353	C	W353C	6.7998	-2.5073	13	3	6.30241	6.81808	7.27891	6.50629	-3.49509	10	2	6.4069	6.60568
Beta	W	353	D	W353D	5.52631	-3.78079	15	3	5.05208	5.54106	5.98579	6.44713	-3.55425	8	2	6.39483	6.49943
Beta	W	353	E	W353E	5.50273	-3.80437	19	3	5.40194	5.33611	5.77015	6.84921	-3.15217	15	2	6.83357	6.86485
Beta	W	353	F	W353F	8.81983	-0.48728	25	3	8.79603	8.71226	8.95119	8.30007	-1.7013	15	2	8.37778	8.22237
Beta	W	353	G	W353G	5.93664	-3.37046	25	3	5.52878	6.03726	6.24388	6.49829	-3.50309	15	2	6.53411	6.46247
Beta	W	353	H	W353H	7.76551	-1.5416	11	3	7.00802	7.98355	8.30494	7.07097	-2.93041	8	2	6.9332	7.20873
Beta	W	353	I	W353I	6.19414	-3.11296	17	3	5.59812	6.57266	6.41164	6.45134	-3.55004	13	2	6.38075	6.52192
Beta	W	353	K	W353K	5.64834	-3.65876	9	3	5.25911	6.6859	5	6.58855	-3.41282	10	2	6.64189	6.53521
Beta	W	353	L	W353L	6.2597	-3.0474	15	3	5.10678	7.46602	6.2063	6.95481	-3.04656	11	2	6.68373	7.22589
Beta	W	353	M	W353M	5.70962	-3.59748	17	3	5.18055	5.91657	6.03174	6.68907	-3.31231	11	2	6.6176	6.76054
Beta	W	353	N	W353N	6.19835	-3.10876	7	3	6.14137	6.84279	5.61088	6.93799	-3.06339	7	2	6.49122	7.38476
Beta	W	353	P	W353P	7.06878	-2.23832	8	3	6.50979	6.92045	7.7761	6.82945	-3.17193	7	2	6.58418	7.07472
Beta	W	353	Q	W353Q	5.66165	-3.64545	10	3	5.04633	6.00072	5.9379	6.62888	-3.37249	10	2	6.81275	6.44502
Beta	W	353	R	W353R	6.3397	-2.9674	14	3	5.43954	6.33499	7.24456	6.61507	-3.38631	14	2	6.7248	6.50533
Beta	W	353	S	W353S	6.24552	-3.06158	7	3	5.40192	6.48315	6.85148	7.06823	-2.93315	7	2	6.70239	7.43406
Beta	W	353	T	W353T	6.07537	-3.23173	18	3	5.25153	6.43947	6.53511	6.76908	-3.2323	14	2	6.83236	6.70579
Beta	W	353	V	W353V	5.94786	-3.35924	12	3	5.50561	5.81569	6.52228	6.41696	-3.58442	13	2	6.41727	6.41665
Beta	W	353	W	W353W	9.3071	0	27320	3	9.21133	9.35446	9.35552	10.00138	0	17655	2	9.9215	10.08125
Beta	W	353	Y	W353Y	8.63941	-0.66769	17	3	8.40101	8.57777	8.93946	7.70911	-2.29227	12	2	7.62633	7.79189
Beta	N	354	A	N354A	9.26661	-0.0405	14	3	9.09206	9.37745	9.33032	9.81177	-0.18961	9	2	9.71628	9.90725
Beta	N	354	C	N354C	8.92912	-0.37798	28	3	8.86819	8.856	9.06318	9.22704	-0.77434	19	2	9.29229	9.16179
Beta	N	354	D	N354D	9.26894	-0.03816	12	3	9.31653	9.3129	9.1774	9.91966	-0.08172	9	2	9.592	10.24732
Beta	N	354	E	N354E	9.32734	0.02024	21	3	9.11947	9.44193	9.42062	10.20162	0.20024	14	2	10.21494	10.18831
Beta	N	354	F	N354F	8.6824	-0.6247	18	3	8.58538	8.86579	8.59604	8.27759	-1.72378	11	2	8.21625	8.33894
Beta	N	354	G	N354G	9.22779	-0.07931	29	3	9.12634	9.25123	9.30579	9.76068	-0.2407	17	2	9.65276	9.86859
Beta	N	354	H	N354H	9.31496	0.00786	20	3	9.18988	9.38475	9.37024	9.77827	-0.22311	13	2	9.92077	9.63577
Beta	N	354	I	N354I	8.79534	-0.51176	21	3	8.78704	8.76865	8.83035	8.67652	-1.32486	13	2	8.55099	8.80204
Beta	N	354	K	N354K	9.35233	0.04523	17	3	9.30941	9.33001	9.41757	10.31109	0.30972	10	2	10.29	10.33219
Beta	N	354	L	N354L	8.72763	-0.57948	21	3	8.76705	8.78497	8.63086	8.70254	-1.29884	16	2	8.58316	8.82192
Beta	N	354	M	N354M	9.14434	-0.16276	21	3	8.92907	9.18522	9.31873	9.36793	-0.63345	13	2	9.27474	9.46111
Beta	N	354	N	N354N	9.3071	0	27320	3	9.21133	9.35446	9.35552	10.00138	0	17655	2	9.9215	10.08125
Beta	N	354	P	N354P	7.89284	-1.41426	12	3	7.41237	7.99708	8.26908	7.30883	-2.69255	10	2	7.28334	7.33433
Beta	N	354	Q	N354Q	9.35059	0.04349	28	3	9.32432	9.40173	9.32573	10.13493	0.13355	18	2	10.02168	10.24817
Beta	N	354	R	N354R	9.31862	0.01152	30	3	9.24591	9.38928	9.32068	10.25208	0.2507	21	2	10.27405	10.23011
Beta	N	354	S	N354S	9.34237	0.03527	30	3	9.2398	9.40701	9.3803	10.12656	0.12519	18	2	10.10656	10.14657
Beta	N	354	T	N354T	9.32874	0.02164	23	3	9.22902	9.32106	9.43614	10.06726	0.06589	14	2	9.96389	10.17064
Beta	N	354	V	N354V	9.04754	-0.25956	19	3	8.87235	9.06518	9.2051	9.40726	-0.59411	14	2	9.31214	9.50239
Beta	N	354	W	N354W	8.66033	-0.64677	27	3	8.42948	8.66898	8.88253	7.81917	-2.18221	21	2	7.68365	7.95468
Beta	N	354	Y	N354Y	8.88116	-0.42594	15	3	8.73188	8.83579	9.07581	8.78309	-1.21828	12	2	8.52933	9.03686
Beta	R	355	A	R355A	6.7473	-2.5598	19	3	5.64929	7.28638	7.30624	7.02507	-2.97631	13	2	6.86493	7.18521
Beta	R	355	C	R355C	6.42091	-2.88619	15	3	5.70698	7.02404	6.53172	7.02022	-2.98116	13	2	6.75226	7.28817
Beta	R	355	D	R355D	5.72919	-3.57791	20	3	5.18257	6.09095	5.91405	7.0201	-2.98128	13	2	6.91141	7.12878
Beta	R	355	E	R355E	6.58015	-2.72695	15	3	5.59109	6.71504	7.43433	6.79656	-3.20482	11	2	6.92815	6.66497
Beta	R	355	F	R355F	6.47389	-2.83321	22	3	5.246	6.96726	7.20842	6.8985	-3.10287	18	2	6.80078	6.99622
Beta	R	355	G	R355G	5.94296	-3.36414	7	3	5	6.54079	6.28809	6.84078	-3.1606	7	2	6.83398	6.84758
Beta	R	355	H	R355H	8.70441	-0.60269	22	3	8.64805	8.70687	8.75832	8.85742	-1.14396	13	2	8.6352	9.07964
Beta	R	355	I	R355I	6.07114	-3.23596	15	3	5.86272	6.22162	6.12907	6.44887	-3.5525	14	2	6.4057	6.49205
Beta	R	355	K	R355K	6.72832	-2.57879	12	3	5.63762	7.61134	6.93598	6.96002	-3.04136	9	2	6.69588	7.22416
Beta	R	355	L	R355L	5.83848	-3.46862	20	3	5.46817	5.6203	6.42697	6.72352	-3.27786	17	2	6.68057	6.76646
Beta	R	355	M	R355M	6.1677	-3.13941	21	3	5.43697	6.14867	6.91744	6.65121	-3.35016	14	2	6.67488	6.62755
Beta	R	355	N	R355N	7.03007	-2.27703	14	3	6.16256	7.56632	7.36132	6.83324	-3.16813	12	2	6.90297	6.76352
Beta	R	355	P	R355P	5.86703	-3.44007	19	3	5	6.31043	6.29067	6.93316	-3.06822	16	2	6.95227	6.91405
Beta	R	355	Q	R355Q	7.95412	-1.35298	25	3	7.56115	8.12932	8.1719	7.20857	-2.7928	16	2	7.22224	7.19491
Beta	R	355	R	R355R	9.3071	0	27320	3	9.21133	9.35446	9.35552	10.00138	0	17655	2	9.9215	10.08125
Beta	R	355	S	R355S	8.86787	-0.43923	11	3	8.82259	8.58288	9.19813	7.76353	-2.23784	9	2	7.13709	8.38998
Beta	R	355	T	R355T	8.44823	-0.85887	22	3	8.14575	8.50682	8.69213	8.04984	-1.95153	14	2	7.90039	8.1993
Beta	R	355	V	R355V	6.02536	-3.28175	15	3	5.1663	6.18639	6.72338	6.8284	-3.17298	13	2	6.64083	7.01597
Beta	R	355	W	R355W	6.06935	-3.23775	16	3	5.19851	6.93658	6.07297	6.58618	-3.4152	14	2	6.49716	6.6752
Beta	R	355	Y	R355Y	6.54853	-2.75857	23	3	6.03953	6.58241	7.02366	6.68993	-3.31145	16	2	6.85678	6.52308
Beta	K	356	A	K356A	9.12951	-0.17759	20	3	8.99576	9.15194	9.24082	9.34657	-0.65481	16	2	9.31077	9.38237
Beta	K	356	C	K356C	8.91052	-0.39658	17	3	8.8269	8.91993	8.98474	8.45979	-1.54158	11	2	8.31242	8.60717
Beta	K	356	D	K356D	8.58585	-0.72125	20	3	8.49168	8.60504	8.66084	7.93521	-2.06617	15	2	7.80562	8.06481
Beta	K	356	E	K356E	9.07474	-0.23236	15	3	8.91579	9.1054	9.20303	9.53104	-0.47034	7	2	9.28036	9.78172
Beta	K	356	F	K356F	8.88014	-0.42697	14	3	8.95864	8.82039	8.86138	8.15528	-1.84609	10	2	8.00421	8.30636
Beta	K	356	G	K356G	8.34159	-0.96551	20	3	8.05008	8.314	8.66069	7.16093	-2.84045	16	2	6.97896	7.34289
Beta	K	356	H	K356H	9.07785	-0.22925	14	3	9.01445	8.96694	9.25216	8.36528	-1.63609	11	2	7.97934	8.75123
Beta	K	356	I	K356I	8.96301	-0.34409	20	3	8.76422	9.07682	9.048	8.95043	-1.05095	13	2	8.85865	9.0422
Beta	K	356	K	K356K	9.3071	0	27320	3	9.21133	9.35446	9.35552	10.00138	0	17655	2	9.9215	10.08125
Beta	K	356	L	K356L	9.25795	-0.04915	8	3	9.13382	9.3854	9.25463	9.05814	-0.94323	7	2	9.85036	8.26593
Beta	K	356	M	K356M	9.33394	0.02684	16	3	9.24764	9.36376	9.39041	9.95395	-0.04742	10	2	10.00172	9.90618
Beta	K	356	N	K356N	8.67454	-0.63256	12	3	8.3657	8.86676	8.79117	8.16083	-1.84054	12	2	8.2622	8.05946
Beta	K	356	P	K356P	6.17372	-3.13338	18	3	5.66549	6.58854	6.26713	6.6809	-3.32048	15	2	6.56555	6.79625
Beta	K	356	Q	K356Q	9.21646	-0.09064	26	3	9.05076	9.28043	9.31819	9.84957	-0.15181	18	2	9.7287	9.97044
Beta	K	356	R	K356R	9.39403	0.08692	15	3	9.38527	9.36237	9.43444	10.11125	0.10988	9	2	10.03825	10.18426
Beta	K	356	S	K356S	9.14735	-0.15975	26	3	9.04993	9.1536	9.2385	9.59121	-0.41017	17	2	9.43149	9.75093
Beta	K	356	T	K356T	9.34999	0.04289	24	3	9.26175	9.39474	9.39349	9.91353	-0.08785	13	2	9.69784	10.12923
Beta	K	356	V	K356V	9.20463	-0.10247	25	3	9.11753	9.20419	9.29218	9.15165	-0.84972	15	2	9.12743	9.17588
Beta	K	356	W	K356W	8.71395	-0.59315	25	3	8.76847	8.74586	8.62752	8.96441	-1.03696	16	2	8.87575	9.05308
Beta	K	356	Y	K356Y	8.69096	-0.61614	14	3	8.55787	8.87037	8.64464	7.38389	-2.61749	12	2	7.41302	7.35475
Beta	R	357	A	R357A	9.27239	-0.03471	16	3	9.23138	9.30539	9.28042	9.75849	-0.24289	11	2	9.84416	9.67281
Beta	R	357	C	R357C	9.29046	-0.01664	14	3	9.07909	9.32457	9.46772	9.43742	-0.56396	8	2	9.40918	9.46566
Beta	R	357	D	R357D	9.23292	-0.07418	29	3	9.09893	9.27149	9.32835	9.5589	-0.44248	20	2	9.45115	9.66666
Beta	R	357	E	R357E	9.22118	-0.08592	15	3	9.09032	9.25076	9.32247	9.88232	-0.11906	11	2	9.66923	10.0954
Beta	R	357	F	R357F	8.98145	-0.32565	8	3	9.04573	8.8246	9.07402	9.30726	-0.69412	5	2	9.36014	9.25438
Beta	R	357	G	R357G	8.89187	-0.41523	19	3	8.89506	8.89477	8.88579	8.91237	-1.08901	13	2	8.81906	9.00567
Beta	R	357	H	R357H	9.31606	0.00895	17	3	9.24273	9.31087	9.39456	9.71373	-0.28765	12	2	9.65215	9.77531
Beta	R	357	I	R357I	9.20697	-0.10013	26	3	9.11642	9.24133	9.26316	9.61204	-0.38934	18	2	9.41054	9.81354
Beta	R	357	K	R357K	9.30729	0.00019	21	3	9.19206	9.38565	9.34416	9.82373	-0.17765	14	2	9.86934	9.77811
Beta	R	357	L	R357L	9.24169	-0.06541	11	3	9.09937	9.21162	9.41409	9.86253	-0.13884	7	2	9.73737	9.9877
Beta	R	357	M	R357M	9.25246	-0.05465	16	3	9.08846	9.33411	9.33479	9.52023	-0.48115	9	2	9.26679	9.77366
Beta	R	357	N	R357N	9.25187	-0.05524	28	3	9.1843	9.28228	9.28902	9.83289	-0.16849	19	2	9.63557	10.03021
Beta	R	357	P	R357P	9.10072	-0.20638	15	3	8.87739	9.13513	9.28964	9.36866	-0.63271	9	2	9.39976	9.33757
Beta	R	357	Q	R357Q	9.31594	0.00883	13	3	9.29348	9.30271	9.35162	9.82445	-0.17693	9	2	9.6727	9.9762
Beta	R	357	R	R357R	9.3071	0	27320	3	9.21133	9.35446	9.35552	10.00138	0	17655	2	9.9215	10.08125
Beta	R	357	S	R357S	9.2318	-0.07531	17	3	9.08753	9.26201	9.34585	9.95942	-0.04196	10	2	9.96668	9.95215
Beta	R	357	T	R357T	9.33073	0.04731	11	2	9.30107	NA	9.36039	10.17232	0.17094	6	2	9.99322	10.35143
Beta	R	357	V	R357V	9.32167	0.01457	22	3	9.19292	9.44137	9.33073	9.93346	-0.06792	10	2	9.74539	10.12154
Beta	R	357	W	R357W	9.08023	-0.22688	30	3	8.92019	9.0811	9.23938	9.45763	-0.54375	19	2	9.32694	9.58833
Beta	R	357	Y	R357Y	9.14007	-0.16704	17	3	8.98573	9.18345	9.25102	9.44013	-0.56124	9	2	9.13574	9.74453
Beta	I	358	A	I358A	8.49874	-0.80836	12	3	8.33174	8.63826	8.52622	8.62604	-1.37534	8	2	8.44433	8.80775
Beta	I	358	C	I358C	8.75862	-0.54848	19	3	8.59145	8.83172	8.8527	9.14631	-0.85506	11	2	8.83766	9.45497
Beta	I	358	D	I358D	6.39445	-2.91265	17	3	5.74708	6.51475	6.92152	7.02341	-2.97797	17	2	7.01377	7.03305
Beta	I	358	E	I358E	7.65405	-1.65305	13	3	7.00263	7.97571	7.98381	7.39134	-2.61004	10	2	7.24805	7.53463
Beta	I	358	F	I358F	9.2892	-0.0179	17	3	9.21366	9.27864	9.37529	9.91635	-0.08503	11	2	9.90949	9.92321
Beta	I	358	G	I358G	8.54259	-0.76451	18	3	8.2318	8.71921	8.67676	8.24343	-1.75795	12	2	7.90138	8.58547
Beta	I	358	H	I358H	8.62577	-0.68134	18	3	8.49733	8.64564	8.73432	8.19115	-1.81022	11	2	8.1375	8.2448
Beta	I	358	I	I358I	9.3071	0	27320	3	9.21133	9.35446	9.35552	10.00138	0	17655	2	9.9215	10.08125
Beta	I	358	K	I358K	7.863	-1.4441	18	3	7.75029	7.81915	8.01957	7.14739	-2.85399	14	2	7.06522	7.22956
Beta	I	358	L	I358L	9.36705	0.05995	10	3	9.30259	9.43255	9.36601	10.15942	0.15804	7	2	10.35965	9.95919
Beta	I	358	M	I358M	9.33913	0.03203	16	3	9.27478	9.41277	9.32983	10.21944	0.21806	9	2	10.2561	10.18278
Beta	I	358	N	I358N	8.11231	-1.19479	21	3	7.9065	8.17988	8.25055	7.32407	-2.67731	15	2	7.36037	7.28777
Beta	I	358	P	I358P	6.56496	-2.74214	14	3	5.75787	6.92041	7.0166	6.99714	-3.00424	11	2	6.88133	7.11295
Beta	I	358	Q	I358Q	8.06694	-1.24016	22	3	7.83681	8.23683	8.12719	7.54902	-2.45236	13	2	7.48592	7.61211
Beta	I	358	R	I358R	7.58907	-1.71803	15	3	6.95837	7.84605	7.9628	7.21898	-2.7824	10	2	7.20056	7.2374
Beta	I	358	S	I358S	8.56787	-0.73923	13	3	8.25957	8.76146	8.68258	8.09802	-1.90336	8	2	8.06939	8.12665
Beta	I	358	T	I358T	8.28015	-1.02695	26	3	7.99934	8.46701	8.3741	7.85337	-2.14801	16	2	7.72985	7.97689
Beta	I	358	V	I358V	9.13144	-0.17566	17	3	9.09542	9.09838	9.20053	9.50901	-0.49237	11	2	9.42491	9.5931
Beta	I	358	W	I358W	9.31213	0.00503	23	3	9.15004	9.42579	9.36055	10.2928	0.29142	16	2	10.29966	10.28593
Beta	I	358	Y	I358Y	9.16414	-0.14296	18	3	9.0893	9.19374	9.20938	9.53728	-0.4641	14	2	9.34974	9.72482
Beta	S	359	A	S359A	9.26749	-0.03962	8	3	9.2793	9.12651	9.39664	10.13741	0.13603	5	2	10.19435	10.08047
Beta	S	359	C	S359C	9.10712	-0.19998	8	3	8.89308	9.24757	9.18071	9.18824	-0.81313	6	2	9.15488	9.2216
Beta	S	359	D	S359D	9.28444	-0.02266	7	3	9.18104	9.31533	9.35696	9.97685	-0.02452	5	2	9.76055	10.19316
Beta	S	359	E	S359E	9.3757	0.0686	9	3	9.25259	9.49038	9.38413	10.19509	0.19371	6	2	10.37333	10.01685
Beta	S	359	F	S359F	9.20556	-0.10154	5	3	9.17885	9.18511	9.25273	9.73307	-0.2683	4	2	9.75287	9.71328
Beta	S	359	G	S359G	9.47821	0.12376	1	1	NA	9.47821	NA	10.11649	0.03523	1	1	NA	10.11649
Beta	S	359	H	S359H	9.392	0.10858	2	2	9.36638	NA	9.41762	10.30577	0.30439	2	2	10.29333	10.3182
Beta	S	359	I	S359I	9.27244	-0.03466	8	3	9.25399	9.22881	9.33452	9.63877	-0.3626	5	2	9.32821	9.94934
Beta	S	359	K	S359K	9.24278	-0.06432	6	3	9.11011	9.13984	9.4784	10.09708	0.0957	5	2	10.35361	9.84055
Beta	S	359	L	S359L	9.0329	-0.2742	3	3	8.89269	9.12548	9.08053	9.3085	-0.69288	2	2	9.47262	9.14437
Beta	S	359	M	S359M	9.23005	-0.07705	7	3	9.26197	9.22401	9.20417	10.0749	-0.00636	5	1	NA	10.0749
Beta	S	359	N	S359N	9.26617	-0.04093	9	3	9.29055	9.30858	9.19939	9.87182	-0.12956	5	2	9.91392	9.82971
Beta	S	359	P	S359P	9.14569	-0.16141	8	3	8.91863	9.51515	9.00329	9.64848	-0.3529	3	2	9.56703	9.72992
Beta	S	359	Q	S359Q	9.4143	0.1072	11	3	9.31252	9.48848	9.44189	10.23576	0.23438	6	2	10.29981	10.1717
Beta	S	359	R	S359R	9.35001	0.06659	8	2	9.29238	NA	9.40765	9.97329	0.05178	4	1	9.97329	NA
Beta	S	359	S	S359S	9.3071	0	27320	3	9.21133	9.35446	9.35552	10.00138	0	17655	2	9.9215	10.08125
Beta	S	359	T	S359T	9.41448	0.13105	6	2	9.43341	NA	9.39554	10.15946	0.23796	2	1	10.15946	NA
Beta	S	359	V	S359V	9.19309	-0.11401	8	3	8.94214	9.34908	9.28806	9.91458	-0.0868	5	2	9.97958	9.84958
Beta	S	359	W	S359W	9.48256	0.12757	6	2	NA	9.39378	9.57133	9.73247	-0.26891	3	2	9.70172	9.76321
Beta	S	359	Y	S359Y	9.00019	-0.30691	4	3	9.04414	9.06017	8.89626	8.96802	-1.03336	3	2	9.23159	8.70445
Beta	N	360	A	N360A	9.21037	-0.09673	15	3	9.17527	9.24816	9.20768	9.86095	-0.14043	10	2	9.75525	9.96664
Beta	N	360	C	N360C	8.96297	-0.34413	14	3	8.84352	9.02166	9.02373	9.34379	-0.65759	10	2	9.2745	9.41308
Beta	N	360	D	N360D	9.34331	0.03621	12	3	9.17918	9.46683	9.38391	10.17742	0.17604	8	2	10.15062	10.20421
Beta	N	360	E	N360E	9.17401	-0.13309	15	3	9.06328	9.20614	9.25261	9.80535	-0.19603	11	2	9.83258	9.77811
Beta	N	360	F	N360F	9.05083	-0.25627	14	3	8.95801	9.02431	9.17017	9.23232	-0.76906	10	2	9.16273	9.30191
Beta	N	360	G	N360G	9.30966	0.00256	12	3	9.35094	9.27046	9.30758	9.92378	-0.0776	8	2	9.72867	10.11889
Beta	N	360	H	N360H	9.35367	0.04657	19	3	9.32956	9.43663	9.29483	10.08758	0.0862	10	2	10.01166	10.16349
Beta	N	360	I	N360I	8.60507	-0.70203	8	3	8.54579	8.63426	8.63517	8.23946	-1.76192	6	2	8.16983	8.30909
Beta	N	360	K	N360K	9.12149	-0.18561	7	3	9.05063	9.02237	9.29146	9.76931	-0.23207	5	2	9.57409	9.96454
Beta	N	360	L	N360L	8.8109	-0.4962	15	3	8.79699	8.84072	8.79499	9.05942	-0.94196	9	2	9.10606	9.01277
Beta	N	360	M	N360M	8.80415	-0.50295	14	3	8.72783	9.05791	8.62671	9.07557	-0.9258	12	2	8.91073	9.24042
Beta	N	360	N	N360N	9.3071	0	27320	3	9.21133	9.35446	9.35552	10.00138	0	17655	2	9.9215	10.08125
Beta	N	360	P	N360P	9.25856	-0.04854	17	3	9.19045	9.26658	9.31865	9.88838	-0.11299	12	2	9.90591	9.87086
Beta	N	360	Q	N360Q	9.11972	-0.18738	28	3	9.03672	9.20673	9.11571	9.61617	-0.38521	17	2	9.62997	9.60237
Beta	N	360	R	N360R	9.23224	-0.07486	23	3	9.14071	9.278	9.278	9.63454	-0.36684	13	2	9.46886	9.80022
Beta	N	360	S	N360S	9.34606	0.03895	29	3	9.22717	9.45973	9.35127	9.68754	-0.31384	18	2	9.76463	9.61044
Beta	N	360	T	N360T	8.86644	-0.44066	28	3	8.81142	8.88539	8.90251	9.30213	-0.69925	18	2	9.13647	9.46779
Beta	N	360	V	N360V	8.52475	-0.78235	14	3	8.2604	8.73994	8.57391	7.96177	-2.03961	8	2	7.95208	7.97147
Beta	N	360	W	N360W	9.11202	-0.19508	30	3	8.98437	9.25779	9.0939	9.37442	-0.62696	18	2	9.41376	9.33508
Beta	N	360	Y	N360Y	9.042	-0.26511	17	3	8.97838	9.08245	9.06516	9.314	-0.68737	11	2	9.30646	9.32154
Beta	C	361	A	C361A	8.56086	-0.74624	7	3	8.63357	8.53114	8.51787	9.10005	-0.90133	6	2	9.08868	9.11143
Beta	C	361	C	C361C	9.3071	0	27320	3	9.21133	9.35446	9.35552	10.00138	0	17655	2	9.9215	10.08125
Beta	C	361	D	C361D	8.49686	-0.81024	11	3	8.48347	8.53633	8.47079	9.12036	-0.88101	8	2	9.09871	9.14202
Beta	C	361	E	C361E	8.59499	-0.71211	9	3	8.49007	8.6451	8.64981	9.29151	-0.70986	7	2	9.34394	9.23909
Beta	C	361	F	C361F	8.50786	-0.79924	13	3	8.46496	8.55442	8.5042	8.82869	-1.17268	7	2	8.56543	9.09196
Beta	C	361	G	C361G	8.47939	-0.82771	24	3	8.391	8.46202	8.58516	9.04465	-0.95673	17	2	8.97604	9.11326
Beta	C	361	H	C361H	8.47871	-0.8284	12	3	8.41013	8.58882	8.43717	8.96144	-1.03994	10	2	8.95312	8.96976
Beta	C	361	I	C361I	8.46301	-0.84409	11	3	8.31202	8.53556	8.54145	8.81041	-1.19096	9	2	8.59648	9.02435
Beta	C	361	K	C361K	8.56217	-0.74493	6	3	8.51093	8.54277	8.6328	9.0978	-0.90358	4	2	8.99123	9.20438
Beta	C	361	L	C361L	8.47193	-0.83517	11	3	8.34556	8.55871	8.51152	8.88228	-1.1191	8	2	8.76259	9.00196
Beta	C	361	M	C361M	8.43772	-0.84571	8	2	8.3638	NA	8.51163	8.5544	-1.44698	5	2	8.73157	8.37722
Beta	C	361	N	C361N	8.63844	-0.64445	7	2	8.62279	8.6541	NA	9.35545	-0.7258	6	1	NA	9.35545
Beta	C	361	P	C361P	8.63768	-0.66942	9	3	8.5821	8.71095	8.61998	9.70616	-0.29522	5	2	9.53638	9.87594
Beta	C	361	Q	C361Q	8.63481	-0.6723	13	3	8.91175	8.61794	8.37473	8.88957	-1.11181	8	2	8.60892	9.17022
Beta	C	361	R	C361R	8.50694	-0.80016	15	3	8.42411	8.62436	8.47235	9.17142	-0.82996	9	2	8.82729	9.51554
Beta	C	361	S	C361S	8.61343	-0.69368	8	3	8.57722	8.58402	8.67905	9.08715	-0.91423	5	2	9.05929	9.11501
Beta	C	361	T	C361T	8.47261	-0.8345	11	3	8.36706	8.43621	8.61455	9.13823	-0.86315	7	2	9.11063	9.16582
Beta	C	361	V	C361V	8.44599	-0.86112	9	3	8.27393	8.54859	8.51544	9.00696	-0.99442	6	2	8.87674	9.13717
Beta	C	361	W	C361W	8.45809	-0.84901	11	3	8.36081	8.49601	8.51745	8.75717	-1.24421	9	2	8.62003	8.89431
Beta	C	361	Y	C361Y	8.36071	-0.94639	14	3	8.16493	8.41154	8.50566	7.74119	-2.26019	9	2	7.75917	7.7232
Beta	V	362	A	V362A	9.21638	-0.09072	51	3	9.05285	9.26641	9.32986	9.70023	-0.30115	34	2	9.59653	9.80394
Beta	V	362	C	V362C	9.31084	0.00374	42	3	9.18159	9.39663	9.3543	10.16167	0.16029	27	2	10.20945	10.11388
Beta	V	362	D	V362D	9.23821	-0.0689	30	3	9.11991	9.27088	9.32382	9.8996	-0.10178	22	2	9.96028	9.83892
Beta	V	362	E	V362E	9.28179	-0.02531	26	3	9.21893	9.31966	9.30678	9.99906	-0.00232	15	2	10.08209	9.91603
Beta	V	362	F	V362F	9.28511	-0.02199	62	3	9.21036	9.33169	9.3133	10.04452	0.04315	40	2	9.91374	10.17531
Beta	V	362	G	V362G	9.07603	-0.23107	69	3	9.00163	9.14528	9.08118	9.56418	-0.43719	35	2	9.41013	9.71824
Beta	V	362	H	V362H	9.33999	0.03288	24	3	9.33806	9.36127	9.32063	10.1714	0.17002	14	2	10.08802	10.25477
Beta	V	362	I	V362I	9.37973	0.07262	45	3	9.29374	9.43094	9.4145	10.29605	0.29468	28	2	10.2528	10.33931
Beta	V	362	K	V362K	9.32077	0.01367	32	3	9.2118	9.32344	9.42708	9.9618	-0.03958	18	2	9.82904	10.09456
Beta	V	362	L	V362L	9.32274	0.01563	135	3	9.21151	9.39421	9.36249	10.00395	0.00257	88	2	9.97753	10.03037
Beta	V	362	M	V362M	9.31624	0.00914	41	3	9.30143	9.25559	9.3917	10.07945	0.07807	24	2	9.95651	10.20239
Beta	V	362	N	V362N	9.25515	-0.05195	27	3	9.16681	9.2429	9.35574	10.16816	0.16678	21	2	10.19899	10.13732
Beta	V	362	P	V362P	8.59887	-0.70823	48	3	8.51701	8.6528	8.62681	8.96245	-1.03893	34	2	8.92752	8.99737
Beta	V	362	Q	V362Q	9.32293	0.01583	30	3	9.23885	9.39589	9.33404	10.19415	0.19277	18	2	10.15544	10.23286
Beta	V	362	R	V362R	9.33383	0.02672	65	3	9.21388	9.41306	9.37454	10.16979	0.16841	43	2	10.18751	10.15207
Beta	V	362	S	V362S	9.29729	-0.00981	101	3	9.22578	9.33684	9.32925	10.13849	0.13711	62	2	10.06928	10.2077
Beta	V	362	T	V362T	9.35345	0.04635	71	3	9.2788	9.38624	9.39531	10.2525	0.25112	44	2	10.13888	10.36612
Beta	V	362	V	V362V	9.3071	0	27320	3	9.21133	9.35446	9.35552	10.00138	0	17655	2	9.9215	10.08125
Beta	V	362	W	V362W	9.35363	0.04653	54	3	9.31695	9.39179	9.35216	10.30985	0.30847	35	2	10.2486	10.3711
Beta	V	362	Y	V362Y	9.34861	0.0415	37	3	9.33482	9.37814	9.33286	10.32438	0.32301	23	2	10.33941	10.30936
Beta	A	363	A	A363A	9.3071	0	27320	3	9.21133	9.35446	9.35552	10.00138	0	17655	2	9.9215	10.08125
Beta	A	363	C	A363C	9.01164	-0.29546	8	3	8.98944	9.03791	9.00759	9.01611	-0.98526	6	2	8.83153	9.2007
Beta	A	363	D	A363D	8.49892	-0.80818	11	3	8.36349	8.54891	8.58437	7.34154	-2.65984	7	2	7.26787	7.4152
Beta	A	363	E	A363E	NA	NA	0	0	NA	NA	NA	NA	NA	0	0	NA	NA
Beta	A	363	F	A363F	9.35472	0.04762	5	3	9.36236	9.37749	9.32432	9.42976	-0.57161	3	2	9.19685	9.66268
Beta	A	363	G	A363G	9.1088	-0.1983	5	3	8.95845	9.23071	9.13725	9.19467	-0.80671	4	2	9.06186	9.32747
Beta	A	363	H	A363H	9.06017	-0.24693	5	3	9.12777	9.06126	8.9915	9.11563	-0.88574	3	2	9.16901	9.06226
Beta	A	363	I	A363I	9.21129	-0.1437	6	2	NA	9.21001	9.21256	8.89961	-1.10177	7	2	9.07025	8.72897
Beta	A	363	K	A363K	8.60645	-0.70066	5	3	8.40165	8.65014	8.76755	7.76613	-2.23524	4	2	7.76739	7.76488
Beta	A	363	L	A363L	9.24147	-0.11299	5	1	NA	9.24147	NA	9.58342	-0.49784	5	1	NA	9.58342
Beta	A	363	M	A363M	9.18298	-0.10044	2	2	9.08382	NA	9.28214	9.10489	-0.81661	1	1	9.10489	NA
Beta	A	363	N	A363N	8.8343	-0.44912	6	2	8.54587	NA	9.12273	7.30305	-2.61845	3	1	7.30305	NA
Beta	A	363	P	A363P	9.1766	-0.1305	7	3	9.04591	9.2235	9.26039	9.53268	-0.4687	6	2	9.30263	9.76273
Beta	A	363	Q	A363Q	9.18639	-0.09703	4	2	9.07991	NA	9.29287	9.72233	-0.19917	2	1	9.72233	NA
Beta	A	363	R	A363R	8.49718	-0.80992	3	3	8.22974	8.5569	8.7049	7.70673	-2.29464	2	2	7.60783	7.80564
Beta	A	363	S	A363S	9.12606	-0.18105	8	3	9.12558	9.07311	9.17949	9.01945	-0.98193	6	2	8.96028	9.07862
Beta	A	363	T	A363T	8.97014	-0.31329	10	2	8.95726	NA	8.98302	8.85152	-1.06998	5	1	8.85152	NA
Beta	A	363	V	A363V	9.05815	-0.22527	9	2	8.96956	NA	9.14675	7.96938	-2.032	5	2	8.29418	7.64458
Beta	A	363	W	A363W	9.40119	0.04673	2	1	NA	9.40119	NA	10.28761	0.20635	2	1	NA	10.28761
Beta	A	363	Y	A363Y	9.32926	0.02216	6	3	9.19957	9.19943	9.58879	9.02379	-0.97759	5	2	9.03732	9.01027
Beta	D	364	A	D364A	8.61388	-0.69322	23	3	8.47116	8.59911	8.77138	8.29835	-1.70303	13	2	8.0379	8.55879
Beta	D	364	C	D364C	8.79992	-0.50718	18	3	8.51956	8.90693	8.97326	8.0443	-1.95708	11	2	8.03864	8.04995
Beta	D	364	D	D364D	9.3071	0	27320	3	9.21133	9.35446	9.35552	10.00138	0	17655	2	9.9215	10.08125
Beta	D	364	E	D364E	8.90119	-0.40591	18	3	8.77282	8.86124	9.06953	9.06588	-0.9355	11	2	8.96544	9.16633
Beta	D	364	F	D364F	8.50395	-0.80315	12	3	8.20798	8.62351	8.68035	7.0039	-2.99748	9	2	6.84156	7.16624
Beta	D	364	G	D364G	8.63897	-0.66813	19	3	8.54751	8.62183	8.74756	8.31651	-1.68487	12	2	8.06861	8.5644
Beta	D	364	H	D364H	8.63825	-0.66886	23	3	8.6002	8.53281	8.78172	8.07498	-1.9264	15	2	7.95519	8.19476
Beta	D	364	I	D364I	8.39965	-0.90745	13	3	8.33613	8.33556	8.52727	6.43347	-3.56791	8	2	6.65333	6.21362
Beta	D	364	K	D364K	8.55683	-0.75027	14	3	8.29736	8.6889	8.68423	6.45888	-3.54249	11	2	6.38016	6.53761
Beta	D	364	L	D364L	8.61519	-0.69191	14	3	8.2438	8.91903	8.68274	7.51886	-2.48252	10	2	7.52043	7.51729
Beta	D	364	M	D364M	8.14093	-1.16617	15	3	7.89312	8.5723	7.95737	6.41144	-3.58994	13	2	6.28143	6.54144
Beta	D	364	N	D364N	9.21075	-0.09635	6	3	9.16513	9.14884	9.31827	8.94224	-1.05913	3	2	8.68251	9.20198
Beta	D	364	P	D364P	8.70713	-0.59997	17	3	8.56312	8.64828	8.91	7.52847	-2.47291	9	2	7.44786	7.60907
Beta	D	364	Q	D364Q	8.74488	-0.56222	18	3	8.60008	8.82626	8.8083	8.15003	-1.85135	13	2	8.06774	8.23232
Beta	D	364	R	D364R	8.74233	-0.56477	13	3	8.5981	8.89132	8.73757	7.78163	-2.21974	8	2	7.65607	7.9072
Beta	D	364	S	D364S	8.75976	-0.54734	16	3	8.55339	8.87598	8.8499	7.99064	-2.01074	10	2	7.70431	8.27697
Beta	D	364	T	D364T	8.66997	-0.63713	5	3	8.4907	8.73454	8.78468	7.51416	-2.48722	3	2	7.33817	7.69014
Beta	D	364	V	D364V	8.61513	-0.69197	10	3	8.41934	8.74769	8.67836	7.38994	-2.61144	6	2	7.33704	7.44284
Beta	D	364	W	D364W	8.55929	-0.74782	12	3	8.26053	8.69591	8.72141	8.6127	-1.38868	9	2	8.73414	8.49125
Beta	D	364	Y	D364Y	8.60624	-0.70086	7	3	8.57095	8.80516	8.44261	7.15161	-2.84977	7	2	7.25933	7.04389
Beta	Y	365	A	Y365A	8.86152	-0.44558	8	3	8.92791	8.86679	8.78985	9.23755	-0.76383	4	2	9.17002	9.30508
Beta	Y	365	C	Y365C	8.66352	-0.64358	15	3	8.51422	8.81283	8.66352	8.90068	-1.1007	10	2	8.79699	9.00436
Beta	Y	365	D	Y365D	8.61535	-0.69176	14	3	8.50848	8.64593	8.69162	8.67245	-1.32893	10	2	8.86563	8.47928
Beta	Y	365	E	Y365E	8.6366	-0.6705	26	3	8.59167	8.64126	8.67687	8.7234	-1.27797	15	2	8.67681	8.76999
Beta	Y	365	F	Y365F	9.27204	-0.03506	10	3	9.20236	9.29371	9.32006	9.96412	-0.03726	7	2	9.84373	10.08452
Beta	Y	365	G	Y365G	8.90402	-0.40308	27	3	8.74205	9.07121	8.8988	9.10256	-0.89882	15	2	8.99933	9.20578
Beta	Y	365	H	Y365H	8.67501	-0.63209	18	3	8.59768	8.74302	8.68434	8.59001	-1.41137	14	2	8.51028	8.66974
Beta	Y	365	I	Y365I	9.29797	-0.00913	10	3	9.29658	9.30215	9.29519	9.64188	-0.3595	7	2	9.41119	9.87257
Beta	Y	365	K	Y365K	8.62795	-0.67915	25	3	8.59048	8.67714	8.61623	8.34543	-1.65595	17	2	8.27705	8.41382
Beta	Y	365	L	Y365L	9.26638	-0.04072	32	3	9.21971	9.25459	9.32485	9.94266	-0.05872	20	2	9.84414	10.04118
Beta	Y	365	M	Y365M	9.28746	-0.01964	17	3	9.26728	9.37097	9.22413	10.0895	0.08813	11	2	9.95537	10.22364
Beta	Y	365	N	Y365N	8.69034	-0.61676	11	3	8.43097	8.77202	8.86803	8.36702	-1.63436	6	2	8.08296	8.65108
Beta	Y	365	P	Y365P	8.90198	-0.40512	23	3	8.77965	8.97183	8.95447	9.14065	-0.86073	14	2	8.94225	9.33905
Beta	Y	365	Q	Y365Q	8.62151	-0.68559	15	3	8.59292	8.73094	8.54066	8.73282	-1.26856	10	2	8.58494	8.8807
Beta	Y	365	R	Y365R	8.64567	-0.66143	23	3	8.62694	8.60708	8.70298	8.47249	-1.52889	17	2	8.4811	8.46387
Beta	Y	365	S	Y365S	8.73705	-0.57005	23	3	8.60928	8.84838	8.7535	8.65251	-1.34887	18	2	8.41207	8.89295
Beta	Y	365	T	Y365T	8.91568	-0.39142	23	3	8.82678	8.95824	8.96202	9.09548	-0.9059	16	2	8.96168	9.22928
Beta	Y	365	V	Y365V	9.29518	-0.01192	20	3	9.19523	9.49115	9.19917	9.98706	-0.01431	12	2	10.0452	9.92893
Beta	Y	365	W	Y365W	9.32499	0.01789	21	3	9.31951	9.33915	9.31632	10.26477	0.2634	13	2	10.23752	10.29203
Beta	Y	365	Y	Y365Y	9.3071	0	27320	3	9.21133	9.35446	9.35552	10.00138	0	17655	2	9.9215	10.08125
Beta	S	366	A	S366A	9.36295	0.05584	28	3	9.27475	9.43726	9.37683	10.27973	0.27835	18	2	10.19041	10.36904
Beta	S	366	C	S366C	8.79948	-0.50762	19	3	8.85372	8.78165	8.76306	8.87326	-1.12812	10	2	8.73617	9.01035
Beta	S	366	D	S366D	9.3139	0.0068	23	3	9.27669	9.27746	9.38757	10.27243	0.27105	13	2	10.28391	10.26094
Beta	S	366	E	S366E	9.36183	0.05473	20	3	9.23111	9.47569	9.37868	10.24971	0.24833	13	2	10.17118	10.32824
Beta	S	366	F	S366F	9.0218	-0.2853	25	3	9.03564	9.05283	8.97693	9.03601	-0.96537	17	2	8.85352	9.2185
Beta	S	366	G	S366G	9.38581	0.07871	16	3	9.359	9.37451	9.42392	9.8352	-0.16618	10	2	9.40744	10.26296
Beta	S	366	H	S366H	9.28234	-0.02476	12	3	9.25916	9.22865	9.35922	10.03219	0.03081	10	2	10.03045	10.03392
Beta	S	366	I	S366I	9.23851	-0.0686	18	3	9.2761	9.27035	9.16907	9.88264	-0.11874	10	2	9.84632	9.91896
Beta	S	366	K	S366K	9.36206	0.05496	20	3	9.10792	9.53345	9.44481	9.90476	-0.09661	10	2	10.02961	9.77992
Beta	S	366	L	S366L	9.28311	-0.024	21	3	9.24516	9.27463	9.32953	10.06808	0.0667	12	2	10.01586	10.1203
Beta	S	366	M	S366M	9.35998	0.05288	18	3	9.31266	9.38192	9.38537	10.09596	0.09458	12	2	10.15114	10.04077
Beta	S	366	N	S366N	9.37195	0.06485	7	3	9.20927	9.42902	9.47756	10.35584	0.27458	5	1	NA	10.35584
Beta	S	366	P	S366P	8.85423	-0.45288	27	3	8.84464	8.89638	8.82166	9.15993	-0.84145	16	2	9.17313	9.14673
Beta	S	366	Q	S366Q	9.3949	0.0878	15	3	9.39469	9.44854	9.34148	10.32171	0.32033	10	2	10.25872	10.38469
Beta	S	366	R	S366R	9.33732	0.03022	15	3	9.3381	9.27782	9.39605	10.20102	0.19965	9	2	10.07071	10.33133
Beta	S	366	S	S366S	9.3071	0	27320	3	9.21133	9.35446	9.35552	10.00138	0	17655	2	9.9215	10.08125
Beta	S	366	T	S366T	9.39439	0.08729	24	3	9.27469	9.48838	9.4201	10.27138	0.27	15	2	10.20845	10.33431
Beta	S	366	V	S366V	9.26869	-0.03841	9	3	9.01721	9.44235	9.34651	10.25375	0.25238	7	2	10.34777	10.15974
Beta	S	366	W	S366W	9.23699	-0.07011	24	3	9.08269	9.3857	9.24257	9.88974	-0.11164	15	2	9.76234	10.01714
Beta	S	366	Y	S366Y	8.94829	-0.35881	21	3	8.84953	8.81799	9.17735	8.38398	-1.6174	14	2	8.29073	8.47723
Beta	V	367	A	V367A	9.45173	0.14462	5	3	9.4451	9.53509	9.37499	10.61833	0.61696	4	2	10.68627	10.5504
Beta	V	367	C	V367C	9.23325	-0.07385	18	3	9.05802	9.36098	9.28075	10.00386	0.00248	12	2	9.85831	10.14941
Beta	V	367	D	V367D	9.31504	0.00794	22	3	9.1812	9.37842	9.38549	10.4324	0.43102	14	2	10.38128	10.48352
Beta	V	367	E	V367E	9.37054	0.06344	14	3	9.39663	9.33608	9.37892	10.37143	0.37005	8	2	10.34173	10.40113
Beta	V	367	F	V367F	9.44133	0.13423	16	3	9.47775	9.49804	9.34821	10.30887	0.30749	14	2	10.22834	10.38939
Beta	V	367	G	V367G	9.35056	0.04346	12	3	9.25435	9.41114	9.3862	10.04759	0.04621	9	2	9.83564	10.25954
Beta	V	367	H	V367H	9.37375	0.06665	10	3	9.28803	9.38479	9.44844	10.38931	0.38793	9	2	10.6756	10.10302
Beta	V	367	I	V367I	9.38239	0.07528	18	3	9.36653	9.43026	9.35036	10.27654	0.27516	10	2	10.39999	10.15308
Beta	V	367	K	V367K	9.40024	0.09314	21	3	9.34781	9.44168	9.41123	10.30747	0.30609	13	2	10.41642	10.19852
Beta	V	367	L	V367L	9.39949	0.09239	15	3	9.39503	9.45625	9.34718	10.04457	0.04319	12	2	10.05439	10.03476
Beta	V	367	M	V367M	9.40936	0.10226	19	3	9.34656	9.44923	9.4323	10.3778	0.37643	13	2	10.30864	10.44697
Beta	V	367	N	V367N	9.30728	0.00018	13	3	9.26903	9.3561	9.29672	10.33248	0.3311	8	2	10.2487	10.41626
Beta	V	367	P	V367P	9.30906	0.00196	22	3	9.26523	9.25092	9.41102	9.99984	-0.00154	15	2	10.01533	9.98435
Beta	V	367	Q	V367Q	9.34945	0.04235	20	3	9.21921	9.45396	9.37518	10.25504	0.25366	14	2	10.17614	10.33395
Beta	V	367	R	V367R	9.33555	0.02845	34	3	9.29712	9.35476	9.35477	10.20609	0.20471	25	2	10.18795	10.22423
Beta	V	367	S	V367S	9.42809	0.12099	13	3	9.35414	9.46808	9.46206	10.38721	0.38583	8	2	10.452	10.32242
Beta	V	367	T	V367T	9.38441	0.07731	28	3	9.33932	9.42043	9.39349	10.24567	0.2443	15	2	10.13522	10.35613
Beta	V	367	V	V367V	9.3071	0	27320	3	9.21133	9.35446	9.35552	10.00138	0	17655	2	9.9215	10.08125
Beta	V	367	W	V367W	9.32584	0.01874	14	3	9.27324	9.28944	9.41483	10.24826	0.24688	8	2	10.0286	10.46792
Beta	V	367	Y	V367Y	9.28723	-0.01988	16	3	9.1397	9.35129	9.37068	10.29824	0.29687	9	2	10.05656	10.53993
Beta	L	368	A	L368A	8.47052	-0.83659	20	3	8.40996	8.53957	8.46202	8.36218	-1.6392	13	2	8.26985	8.45451
Beta	L	368	C	L368C	8.27085	-1.03625	18	3	8.0715	8.43377	8.30728	8.12299	-1.87839	13	2	7.98733	8.25865
Beta	L	368	D	L368D	8.05411	-1.25299	19	3	7.61517	8.25334	8.29382	7.90325	-2.09813	14	2	7.91297	7.89353
Beta	L	368	E	L368E	8.09751	-1.2096	13	3	7.94142	8.20585	8.14525	7.70071	-2.30066	10	2	7.69204	7.70939
Beta	L	368	F	L368F	9.29292	-0.01418	14	3	9.17527	9.36354	9.33995	9.79661	-0.20477	10	2	9.79976	9.79346
Beta	L	368	G	L368G	7.80461	-1.5025	15	3	7.47989	8.1221	7.81183	7.4563	-2.54507	12	2	7.1295	7.7831
Beta	L	368	H	L368H	8.17644	-1.13066	21	3	8.03364	8.23194	8.26374	7.97004	-2.03134	12	2	7.85383	8.08624
Beta	L	368	I	L368I	9.3434	0.0363	13	3	9.22228	9.36012	9.44779	10.01766	0.01629	7	2	9.90181	10.13352
Beta	L	368	K	L368K	8.29376	-1.01334	17	3	8.08868	8.48857	8.30403	7.78118	-2.2202	14	2	7.60831	7.95406
Beta	L	368	L	L368L	9.3071	0	27320	3	9.21133	9.35446	9.35552	10.00138	0	17655	2	9.9215	10.08125
Beta	L	368	M	L368M	9.16699	-0.14011	30	3	9.05809	9.233	9.20988	9.47255	-0.52882	20	2	9.44119	9.50392
Beta	L	368	N	L368N	8.12285	-1.18425	10	3	7.99771	8.09743	8.27342	7.78801	-2.21337	8	2	7.26491	8.31111
Beta	L	368	P	L368P	8.05979	-1.24731	18	3	7.7589	8.3047	8.11577	7.73142	-2.26996	12	2	7.72743	7.73541
Beta	L	368	Q	L368Q	8.28801	-1.01909	15	3	7.97343	8.36241	8.5282	7.81851	-2.18287	11	2	7.66284	7.97419
Beta	L	368	R	L368R	8.05696	-1.25014	25	3	7.65437	8.37088	8.14564	7.70961	-2.29176	16	2	7.62354	7.79569
Beta	L	368	S	L368S	8.0111	-1.296	19	3	7.89474	8.04203	8.09655	7.54324	-2.45814	12	2	7.54127	7.54521
Beta	L	368	T	L368T	8.41192	-0.89518	17	3	8.22295	8.40452	8.60828	7.94256	-2.05882	12	2	7.80138	8.08374
Beta	L	368	V	L368V	9.16404	-0.14306	4	3	9.15221	9.05583	9.2841	9.61811	-0.38327	3	2	9.54212	9.69409
Beta	L	368	W	L368W	8.89349	-0.41361	11	3	8.86081	8.95032	8.86933	9.28043	-0.72095	8	2	9.14031	9.42055
Beta	L	368	Y	L368Y	8.78324	-0.52386	9	3	8.71893	8.78167	8.84913	9.18848	-0.8129	6	2	9.01995	9.35701
Beta	Y	369	A	Y369A	9.35219	0.04509	17	3	9.26855	9.3776	9.41042	10.27883	0.27745	10	2	10.20316	10.35449
Beta	Y	369	C	Y369C	9.18653	-0.12057	22	3	9.13462	9.15114	9.27383	9.94104	-0.06034	15	2	9.8914	9.99067
Beta	Y	369	D	Y369D	9.15203	-0.15508	20	3	9.03286	9.17345	9.24977	9.70247	-0.29891	16	2	9.59253	9.81241
Beta	Y	369	E	Y369E	9.29106	-0.01604	15	3	9.21562	9.33426	9.32332	9.59519	-0.40619	9	2	10.09142	9.09896
Beta	Y	369	F	Y369F	9.41173	0.10463	13	3	9.29236	9.45185	9.49098	10.31051	0.30913	8	2	10.24999	10.37103
Beta	Y	369	G	Y369G	9.30336	-0.00374	31	3	9.11952	9.398	9.39257	10.04454	0.04317	17	2	9.98925	10.09984
Beta	Y	369	H	Y369H	9.27556	-0.03154	21	3	9.28156	9.2868	9.25834	10.10977	0.10839	14	2	10.08982	10.12971
Beta	Y	369	I	Y369I	9.44712	0.14001	20	3	9.34337	9.50332	9.49465	10.43778	0.4364	10	2	10.31568	10.55987
Beta	Y	369	K	Y369K	9.354	0.0469	20	3	9.21342	9.43648	9.41212	10.08124	0.07987	14	2	9.85901	10.30347
Beta	Y	369	L	Y369L	9.37444	0.06734	11	3	9.35438	9.42142	9.34752	10.28373	0.28235	8	2	10.19922	10.36823
Beta	Y	369	M	Y369M	9.34971	0.04261	25	3	9.30771	9.38009	9.36134	10.44533	0.44395	15	2	10.38248	10.50818
Beta	Y	369	N	Y369N	9.10183	-0.20527	12	3	8.96697	9.13088	9.20764	10.10573	0.10436	9	2	10.25679	9.95468
Beta	Y	369	P	Y369P	9.17427	-0.13283	23	3	9.02948	9.21504	9.27828	9.45677	-0.54461	18	2	8.91037	10.00316
Beta	Y	369	Q	Y369Q	9.36852	0.06142	18	3	9.37246	9.46209	9.27102	10.2321	0.23072	9	2	9.91241	10.55179
Beta	Y	369	R	Y369R	9.36008	0.05298	18	3	9.3029	9.37001	9.40733	10.1989	0.19752	10	2	10.226	10.1718
Beta	Y	369	S	Y369S	9.25323	-0.05387	15	3	9.18448	9.2715	9.30371	10.21156	0.21019	9	2	10.07418	10.34895
Beta	Y	369	T	Y369T	9.33944	0.03234	25	3	9.25404	9.42312	9.34116	10.22596	0.22458	17	2	10.37447	10.07744
Beta	Y	369	V	Y369V	9.33478	0.02768	26	3	9.28377	9.35326	9.36731	10.42448	0.4231	16	2	10.32217	10.5268
Beta	Y	369	W	Y369W	9.36864	0.06154	30	3	9.31219	9.38868	9.40506	10.20246	0.20108	20	2	10.15581	10.2491
Beta	Y	369	Y	Y369Y	9.3071	0	27320	3	9.21133	9.35446	9.35552	10.00138	0	17655	2	9.9215	10.08125
Beta	N	370	A	N370A	9.33475	0.02765	27	3	9.25032	9.37637	9.37757	10.09847	0.09709	16	2	10.17022	10.02672
Beta	N	370	C	N370C	8.65101	-0.65609	20	3	8.66009	8.63205	8.6609	8.94982	-1.05155	12	2	8.97735	8.9223
Beta	N	370	D	N370D	9.29059	-0.01652	21	3	9.11099	9.40862	9.35215	10.28999	0.28862	13	2	10.10327	10.47672
Beta	N	370	E	N370E	9.36484	0.05773	25	3	9.27638	9.43742	9.3807	10.27677	0.2754	16	2	10.1926	10.36095
Beta	N	370	F	N370F	8.97972	-0.32738	21	3	8.88566	8.99404	9.05945	9.38766	-0.61371	15	2	9.30799	9.46734
Beta	N	370	G	N370G	9.34379	0.03669	24	3	9.23965	9.44634	9.3454	10.07836	0.07698	13	2	10.0249	10.13181
Beta	N	370	H	N370H	9.31678	0.00968	16	3	9.20616	9.40821	9.33597	10.16994	0.16856	14	2	10.14247	10.19741
Beta	N	370	I	N370I	8.68172	-0.62538	19	3	8.58133	8.76898	8.69485	8.54428	-1.4571	13	2	8.50919	8.57936
Beta	N	370	K	N370K	9.29153	-0.01557	20	3	9.2283	9.34022	9.30607	9.90108	-0.1003	16	2	9.78644	10.01572
Beta	N	370	L	N370L	9.10613	-0.20097	18	3	9.07042	9.08104	9.16694	9.48863	-0.51275	14	2	9.39499	9.58227
Beta	N	370	M	N370M	9.21774	-0.08937	22	3	9.14977	9.20603	9.29741	9.92293	-0.07844	14	2	9.86928	9.97659
Beta	N	370	N	N370N	9.3071	0	27320	3	9.21133	9.35446	9.35552	10.00138	0	17655	2	9.9215	10.08125
Beta	N	370	P	N370P	9.23738	-0.06972	28	3	9.19266	9.20167	9.31781	9.94559	-0.05578	17	2	9.85895	10.03224
Beta	N	370	Q	N370Q	9.32482	0.01772	13	3	9.25346	9.43665	9.28434	10.04493	0.04355	7	2	9.85304	10.23682
Beta	N	370	R	N370R	9.37512	0.06801	21	3	9.30359	9.38867	9.43309	10.07469	0.07331	15	2	10.01212	10.13726
Beta	N	370	S	N370S	9.32512	0.01802	13	3	9.2228	9.34547	9.40709	10.05707	0.05569	10	2	10.06496	10.04918
Beta	N	370	T	N370T	9.21242	-0.09469	27	3	9.10785	9.19528	9.33411	9.83923	-0.16215	17	2	9.80033	9.87813
Beta	N	370	V	N370V	8.76299	-0.54411	26	3	8.69873	8.73128	8.85894	8.67641	-1.32497	16	2	8.87054	8.48227
Beta	N	370	W	N370W	9.04997	-0.25713	17	3	8.91568	9.09694	9.13729	9.71116	-0.29022	11	2	9.56382	9.85849
Beta	N	370	Y	N370Y	9.12269	-0.18442	29	3	9.07247	9.05032	9.24526	9.65854	-0.34284	16	2	9.69708	9.62
Beta	S	371	A	S371A	9.11951	-0.18759	23	3	9.06751	9.06678	9.22425	9.64759	-0.35379	13	2	9.42967	9.86551
Beta	S	371	C	S371C	9.14099	-0.16612	21	3	8.991	9.18308	9.24888	9.52452	-0.47686	12	2	9.3693	9.67974
Beta	S	371	D	S371D	9.20002	-0.10708	19	3	9.04791	9.22085	9.33131	9.79793	-0.20345	12	2	9.85759	9.73826
Beta	S	371	E	S371E	9.03149	-0.27561	32	3	8.90487	9.09111	9.09849	9.2625	-0.73887	23	2	9.06182	9.46319
Beta	S	371	F	S371F	9.05394	-0.25317	22	3	8.91091	9.18557	9.06533	9.04864	-0.95274	14	2	8.89193	9.20534
Beta	S	371	G	S371G	9.18503	-0.12207	28	3	9.07225	9.28038	9.20247	9.53222	-0.46916	18	2	9.47813	9.5863
Beta	S	371	H	S371H	9.1498	-0.1573	32	3	8.98077	9.21644	9.2522	9.63142	-0.36996	19	2	9.47509	9.78776
Beta	S	371	I	S371I	9.04218	-0.26493	19	3	8.96484	9.12387	9.03782	9.07258	-0.92879	12	2	9.08688	9.05829
Beta	S	371	K	S371K	8.96895	-0.33815	25	3	8.81967	9.00204	9.08515	8.77	-1.23138	17	2	8.6076	8.9324
Beta	S	371	L	S371L	9.11649	-0.19062	19	3	8.95273	9.12723	9.2695	9.08707	-0.91431	13	2	8.99758	9.17656
Beta	S	371	M	S371M	9.13648	-0.17062	17	3	9.18094	9.04174	9.18676	9.4147	-0.58668	14	2	9.30462	9.52478
Beta	S	371	N	S371N	9.1848	-0.12231	19	3	9.06805	9.34042	9.14592	9.6372	-0.36418	14	2	9.47458	9.79981
Beta	S	371	P	S371P	9.02155	-0.28555	26	3	8.87682	9.05124	9.1366	9.1442	-0.85717	20	2	8.99644	9.29197
Beta	S	371	Q	S371Q	9.24536	-0.06174	6	3	9.22855	9.19601	9.31152	9.12933	-0.87205	6	2	8.66523	9.59343
Beta	S	371	R	S371R	9.23388	-0.07322	40	3	9.1158	9.31527	9.27057	9.91874	-0.08263	23	2	10.03787	9.79962
Beta	S	371	S	S371S	9.3071	0	27320	3	9.21133	9.35446	9.35552	10.00138	0	17655	2	9.9215	10.08125
Beta	S	371	T	S371T	9.24094	-0.06616	20	3	9.09488	9.28611	9.34183	9.62617	-0.37521	14	2	9.45459	9.79774
Beta	S	371	V	S371V	9.14269	-0.16441	15	3	9.19473	9.04547	9.18786	9.21167	-0.78971	11	2	9.17092	9.25243
Beta	S	371	W	S371W	9.12154	-0.18556	25	3	8.98239	9.12792	9.2543	9.50373	-0.49765	15	2	9.24978	9.75769
Beta	S	371	Y	S371Y	9.20737	-0.09973	24	3	9.20259	9.33792	9.08161	9.5071	-0.49428	19	2	9.58541	9.42878
Beta	A	372	A	A372A	9.3071	0	27320	3	9.21133	9.35446	9.35552	10.00138	0	17655	2	9.9215	10.08125
Beta	A	372	C	A372C	8.89534	-0.41176	15	3	8.58383	9.03094	9.07127	9.11767	-0.8837	11	2	8.97769	9.25766
Beta	A	372	D	A372D	9.17829	-0.12881	18	3	9.1798	9.09642	9.25866	9.24925	-0.75212	12	2	9.11493	9.38358
Beta	A	372	E	A372E	9.01507	-0.29203	19	3	9.00809	9.04833	8.98879	8.94365	-1.05772	10	2	8.92486	8.96245
Beta	A	372	F	A372F	9.08175	-0.22535	11	3	8.97039	9.13834	9.13652	8.7966	-1.20478	6	2	8.51758	9.07562
Beta	A	372	G	A372G	9.26351	-0.04359	17	3	9.20262	9.28841	9.2995	9.72667	-0.27471	12	2	9.57962	9.87371
Beta	A	372	H	A372H	9.19653	-0.11058	20	3	9.12163	9.19902	9.26892	9.15693	-0.84445	13	2	8.94544	9.36841
Beta	A	372	I	A372I	9.00479	-0.30231	16	3	9.05955	9.01839	8.93642	9.21067	-0.79071	10	2	8.89392	9.52741
Beta	A	372	K	A372K	9.1575	-0.14961	30	3	9.01869	9.25996	9.19384	8.67646	-1.32491	21	2	8.5958	8.75713
Beta	A	372	L	A372L	9.12982	-0.17728	29	3	8.96479	9.19622	9.22844	9.2823	-0.71907	18	2	9.16921	9.3954
Beta	A	372	M	A372M	9.31572	0.00862	20	3	9.2068	9.35757	9.38279	9.87623	-0.12514	13	2	9.86098	9.89149
Beta	A	372	N	A372N	9.08889	-0.21821	14	3	8.81655	9.26092	9.1892	8.87056	-1.13082	9	2	8.39179	9.34933
Beta	A	372	P	A372P	9.19124	-0.11586	14	3	9.06225	9.17589	9.33559	9.12655	-0.87483	7	2	9.04484	9.20825
Beta	A	372	Q	A372Q	9.01472	-0.29238	19	3	8.9238	9.0037	9.11666	8.96005	-1.04133	12	2	8.75245	9.16764
Beta	A	372	R	A372R	9.25516	-0.05194	22	3	9.23036	9.23016	9.30495	9.49858	-0.5028	16	2	9.3377	9.65946
Beta	A	372	S	A372S	8.93727	-0.36984	13	3	8.91686	8.83392	9.06101	8.98367	-1.0177	7	2	8.91743	9.04992
Beta	A	372	T	A372T	9.08001	-0.22709	32	3	8.93365	9.18436	9.12203	9.26435	-0.73703	21	2	9.22243	9.30627
Beta	A	372	V	A372V	9.18244	-0.12466	15	3	8.95275	9.28302	9.31154	9.25964	-0.74174	12	2	8.83619	9.68309
Beta	A	372	W	A372W	9.24895	-0.05815	21	3	9.11246	9.30179	9.33261	9.44263	-0.55875	11	2	9.5794	9.30586
Beta	A	372	Y	A372Y	9.21092	-0.09618	20	3	9.00001	9.2397	9.39306	9.27011	-0.73127	13	2	9.26396	9.27626
Beta	S	373	A	S373A	9.35289	0.04578	34	3	9.21945	9.41494	9.42427	10.06852	0.06714	24	2	10.0724	10.06463
Beta	S	373	C	S373C	9.17261	-0.13449	27	3	9.03552	9.17665	9.30566	9.64991	-0.35147	18	2	9.56981	9.73001
Beta	S	373	D	S373D	9.24589	-0.06121	23	3	9.09209	9.32246	9.32313	9.8863	-0.11507	15	2	9.71212	10.06049
Beta	S	373	E	S373E	9.26057	-0.04653	23	3	9.18768	9.24786	9.34618	10.01509	0.01371	13	2	9.96001	10.07017
Beta	S	373	F	S373F	9.24983	-0.05727	14	3	9.22376	9.27159	9.25415	9.82108	-0.18029	8	2	9.78119	9.86098
Beta	S	373	G	S373G	9.26816	-0.03894	20	3	9.20633	9.24272	9.35543	9.81328	-0.1881	12	2	9.78491	9.84165
Beta	S	373	H	S373H	9.34824	0.04114	29	3	9.2838	9.45628	9.30464	9.77604	-0.22533	20	2	9.53871	10.01338
Beta	S	373	I	S373I	9.30132	-0.00578	23	3	9.21414	9.35929	9.33054	9.87078	-0.1306	14	2	9.76366	9.97791
Beta	S	373	K	S373K	9.34602	0.03892	24	3	9.23637	9.41977	9.38193	10.00146	9e-05	18	2	10.00673	9.9962
Beta	S	373	L	S373L	9.34612	0.03902	16	3	9.43692	9.3233	9.27815	10.14931	0.14794	14	2	10.20252	10.09611
Beta	S	373	M	S373M	9.35042	0.04332	30	3	9.15481	9.50128	9.39517	9.86904	-0.13234	18	2	9.89796	9.84012
Beta	S	373	N	S373N	8.9851	-0.322	20	3	8.90725	8.97135	9.07671	9.83758	-0.16379	14	2	9.73853	9.93664
Beta	S	373	P	S373P	9.29547	-0.01163	22	3	9.16616	9.35757	9.3627	9.91015	-0.09123	15	2	9.77403	10.04627
Beta	S	373	Q	S373Q	9.24453	-0.06257	13	3	9.01053	9.34672	9.37634	10.07365	0.07228	10	2	9.94066	10.20665
Beta	S	373	R	S373R	9.34898	0.04187	20	3	9.27543	9.39256	9.37894	9.97066	-0.03072	13	2	9.83712	10.10419
Beta	S	373	S	S373S	9.3071	0	27320	3	9.21133	9.35446	9.35552	10.00138	0	17655	2	9.9215	10.08125
Beta	S	373	T	S373T	9.244	-0.06311	15	3	9.09894	9.30026	9.33279	10.2172	0.21583	9	2	10.32631	10.1081
Beta	S	373	V	S373V	9.15529	-0.15181	23	3	9.07208	9.12169	9.2721	9.76309	-0.23829	17	2	9.81679	9.70938
Beta	S	373	W	S373W	9.27987	-0.02724	18	3	9.25767	9.2744	9.30753	9.86012	-0.14126	11	2	9.70598	10.01427
Beta	S	373	Y	S373Y	9.24864	-0.05846	20	3	9.14555	9.27206	9.32831	9.82004	-0.18134	15	2	9.79284	9.84724
Beta	F	374	A	F374A	8.94605	-0.36105	11	3	8.90729	9.06718	8.86369	9.24572	-0.75566	7	2	9.28295	9.20848
Beta	F	374	C	F374C	8.54077	-0.76634	24	3	8.53669	8.55697	8.52864	8.59782	-1.40355	17	2	8.52665	8.669
Beta	F	374	D	F374D	8.9448	-0.3623	6	3	8.75535	8.96201	9.11703	9.59481	-0.40657	4	2	9.40717	9.78245
Beta	F	374	E	F374E	8.69683	-0.61027	21	3	8.6359	8.69152	8.76307	8.96936	-1.03202	15	2	8.7143	9.22443
Beta	F	374	F	F374F	9.3071	0	27320	3	9.21133	9.35446	9.35552	10.00138	0	17655	2	9.9215	10.08125
Beta	F	374	G	F374G	9.02372	-0.28338	21	3	8.84715	9.14763	9.07638	9.60324	-0.39813	10	2	9.35765	9.84883
Beta	F	374	H	F374H	9.11942	-0.18768	21	3	8.94362	9.22287	9.19176	9.29444	-0.70694	13	2	9.05811	9.53076
Beta	F	374	I	F374I	9.06882	-0.23828	17	3	8.89231	9.18391	9.13024	9.66174	-0.33964	11	2	9.53611	9.78737
Beta	F	374	K	F374K	8.93982	-0.36728	20	3	8.7831	9.00302	9.03333	8.67293	-1.32845	15	2	8.28977	9.05609
Beta	F	374	L	F374L	9.06782	-0.23928	16	3	8.90445	9.22058	9.07844	9.32683	-0.67455	12	2	9.26979	9.38388
Beta	F	374	M	F374M	8.95002	-0.35708	18	3	8.79686	8.95517	9.09804	9.24821	-0.75317	12	2	9.27566	9.22076
Beta	F	374	N	F374N	8.05062	-1.25648	27	3	7.87093	8.20855	8.07239	9.57295	-0.42843	17	2	9.49559	9.65031
Beta	F	374	P	F374P	8.87711	-0.42999	11	3	8.83784	8.93597	8.85751	9.25663	-0.74475	8	2	9.15618	9.35708
Beta	F	374	Q	F374Q	8.85013	-0.45697	23	3	8.6411	8.89448	9.01481	8.9451	-1.05628	16	2	8.82856	9.06164
Beta	F	374	R	F374R	8.91884	-0.38826	18	3	8.87781	8.94519	8.93353	8.82433	-1.17705	16	2	8.88438	8.76428
Beta	F	374	S	F374S	8.89825	-0.40885	7	3	8.77173	8.94097	8.98205	8.98393	-1.01745	7	2	8.91389	9.05397
Beta	F	374	T	F374T	8.93052	-0.37659	18	3	8.86041	8.9757	8.95544	9.21609	-0.78529	11	2	8.93197	9.5002
Beta	F	374	V	F374V	8.92769	-0.37941	27	3	8.73503	8.94078	9.10727	8.92358	-1.0778	18	2	8.78022	9.06694
Beta	F	374	W	F374W	9.31518	0.00808	28	3	9.17849	9.36726	9.3998	10.00144	6e-05	17	2	9.87644	10.12643
Beta	F	374	Y	F374Y	9.34327	0.03616	20	3	9.28604	9.33283	9.41093	10.11669	0.11531	13	2	10.03958	10.19381
Beta	S	375	A	S375A	9.26904	-0.03807	13	3	9.17	9.37521	9.26191	9.78126	-0.22011	9	2	9.75915	9.80338
Beta	S	375	C	S375C	8.48447	-0.82263	14	3	8.33867	8.47032	8.64443	8.60641	-1.39496	10	2	8.6931	8.51973
Beta	S	375	D	S375D	9.19959	-0.10751	25	3	9.03127	9.24286	9.32464	10.0173	0.01593	15	2	10.04909	9.98552
Beta	S	375	E	S375E	9.1426	-0.16451	22	3	9.00369	9.2285	9.1956	9.86187	-0.13951	14	2	9.72209	10.00165
Beta	S	375	F	S375F	8.64949	-0.65761	16	3	8.60072	8.69363	8.65412	8.0117	-1.98967	10	2	8.10045	7.92296
Beta	S	375	G	S375G	9.10969	-0.19741	29	3	9.0367	9.06186	9.2305	9.35296	-0.64842	20	2	9.17734	9.52859
Beta	S	375	H	S375H	9.22668	-0.08042	18	3	9.12001	9.31698	9.24305	9.57825	-0.42313	12	2	9.22855	9.92795
Beta	S	375	I	S375I	8.62591	-0.68119	15	3	8.37754	8.73577	8.76442	7.73321	-2.26817	14	2	7.64719	7.81922
Beta	S	375	K	S375K	8.85528	-0.45182	7	3	8.89801	8.62273	9.0451	8.69002	-1.31136	6	2	8.69026	8.68977
Beta	S	375	L	S375L	8.64642	-0.66068	17	3	8.52114	8.63242	8.78571	8.09209	-1.90929	12	2	7.847	8.33718
Beta	S	375	M	S375M	8.80044	-0.50666	21	3	8.67203	8.9713	8.75798	8.85022	-1.15116	14	2	8.63729	9.06315
Beta	S	375	N	S375N	9.07383	-0.23328	12	3	8.87738	9.16097	9.18313	9.31133	-0.69005	10	2	9.15283	9.46983
Beta	S	375	P	S375P	8.85112	-0.45598	28	3	8.63889	8.92228	8.9922	8.91355	-1.08783	18	2	8.88915	8.93795
Beta	S	375	Q	S375Q	9.27047	-0.03663	18	3	9.14558	9.34559	9.32023	9.74168	-0.2597	9	2	9.39346	10.0899
Beta	S	375	R	S375R	8.90231	-0.4048	17	3	8.80014	9.04628	8.8605	8.82075	-1.18063	11	2	8.70637	8.93513
Beta	S	375	S	S375S	9.3071	0	27320	3	9.21133	9.35446	9.35552	10.00138	0	17655	2	9.9215	10.08125
Beta	S	375	T	S375T	9.29107	-0.01603	17	3	9.229	9.32434	9.31987	9.72706	-0.27432	11	2	9.5749	9.87922
Beta	S	375	V	S375V	8.75678	-0.55032	20	3	8.64167	8.8795	8.74917	8.4641	-1.53728	11	2	8.30718	8.62103
Beta	S	375	W	S375W	8.58106	-0.72604	17	3	8.35753	8.77329	8.61235	8.28082	-1.72056	11	2	8.2135	8.34814
Beta	S	375	Y	S375Y	9.0365	-0.2706	19	3	8.97536	9.10539	9.02876	8.4056	-1.59578	15	2	8.36692	8.44428
Beta	T	376	A	T376A	9.04113	-0.26597	20	3	8.90738	9.17616	9.03985	9.2233	-0.77807	16	2	9.09001	9.35659
Beta	T	376	C	T376C	8.96835	-0.33875	22	3	9.02419	8.97231	8.90854	9.52465	-0.47673	16	2	9.59771	9.45159
Beta	T	376	D	T376D	9.02926	-0.27784	19	3	8.91421	8.94861	9.22498	9.55183	-0.44955	16	2	9.57004	9.53362
Beta	T	376	E	T376E	9.0939	-0.21321	27	3	8.96397	9.05176	9.26596	9.66013	-0.34125	17	2	9.58983	9.73043
Beta	T	376	F	T376F	9.09448	-0.21262	22	3	8.97759	9.18438	9.12147	9.4919	-0.50948	14	2	9.37182	9.61198
Beta	T	376	G	T376G	8.6816	-0.6255	25	3	8.59591	8.80156	8.64733	7.8719	-2.12948	17	2	7.69155	8.05225
Beta	T	376	H	T376H	9.35763	0.05053	14	3	9.3087	9.3899	9.3743	10.13009	0.12871	8	2	10.08358	10.17661
Beta	T	376	I	T376I	9.24369	-0.06341	17	3	9.21758	9.29507	9.21842	9.83205	-0.16932	11	2	9.60214	10.06197
Beta	T	376	K	T376K	9.17015	-0.13696	14	3	9.12491	9.15054	9.23499	9.41207	-0.58931	11	2	9.32571	9.49843
Beta	T	376	L	T376L	9.2806	-0.0265	18	3	9.23256	9.27392	9.33531	9.52282	-0.47856	12	2	9.29566	9.74998
Beta	T	376	M	T376M	9.30721	0.00011	17	3	9.27212	9.28173	9.36777	9.82902	-0.17236	12	2	9.8222	9.83584
Beta	T	376	N	T376N	9.2039	-0.1032	14	3	9.10742	9.17505	9.32924	9.46831	-0.53306	11	2	9.43858	9.49805
Beta	T	376	P	T376P	7.78944	-1.51767	26	3	7.09264	8.04119	8.23447	7.01831	-2.98307	19	2	6.93867	7.09795
Beta	T	376	Q	T376Q	9.30974	0.00264	26	3	9.27423	9.34202	9.31296	10.00094	-0.00044	14	2	9.78843	10.21344
Beta	T	376	R	T376R	9.1571	-0.15	34	3	9.00609	9.25569	9.20953	9.47643	-0.52495	26	2	9.39226	9.5606
Beta	T	376	S	T376S	9.26747	-0.03963	18	3	9.03218	9.32848	9.44175	9.98603	-0.01535	13	2	9.87453	10.09754
Beta	T	376	T	T376T	9.3071	0	27320	3	9.21133	9.35446	9.35552	10.00138	0	17655	2	9.9215	10.08125
Beta	T	376	V	T376V	9.28292	-0.02419	21	3	9.13548	9.32325	9.39002	9.86424	-0.13714	14	2	9.7269	10.00157
Beta	T	376	W	T376W	9.29278	-0.01432	21	3	9.18212	9.31048	9.38575	9.72458	-0.27679	13	2	9.54736	9.90181
Beta	T	376	Y	T376Y	9.25803	-0.04907	27	3	9.1847	9.31902	9.27038	10.08207	0.08069	16	2	10.0367	10.12743
Beta	F	377	A	F377A	8.589	-0.7181	34	3	8.445	8.6678	8.6542	8.25207	-1.7493	21	2	8.19105	8.31309
Beta	F	377	C	F377C	8.84016	-0.46695	14	3	8.59252	9.0714	8.85654	8.92837	-1.07301	9	2	8.93192	8.92481
Beta	F	377	D	F377D	5.64822	-3.65888	17	3	5.32289	5.71881	5.90298	6.46558	-3.5358	12	2	6.45597	6.47519
Beta	F	377	E	F377E	6.33819	-2.96891	28	3	5.60569	6.73332	6.67556	6.75191	-3.24946	19	2	6.77713	6.7267
Beta	F	377	F	F377F	9.3071	0	27320	3	9.21133	9.35446	9.35552	10.00138	0	17655	2	9.9215	10.08125
Beta	F	377	G	F377G	6.8184	-2.4887	18	3	5.70606	7.26051	7.48863	6.80233	-3.19905	13	2	6.6645	6.94017
Beta	F	377	H	F377H	8.61205	-0.69505	14	3	8.39889	8.65577	8.7815	7.63729	-2.36409	10	2	7.58871	7.68587
Beta	F	377	I	F377I	9.06346	-0.24364	17	3	8.93809	9.2259	9.02638	9.54844	-0.45294	14	2	9.308	9.78887
Beta	F	377	K	F377K	8.73898	-0.56812	22	3	8.4684	8.86738	8.88116	8.09965	-1.90172	15	2	8.1079	8.09141
Beta	F	377	L	F377L	9.12658	-0.18052	31	3	9.04958	9.19572	9.13444	9.38983	-0.61155	22	2	9.39792	9.38173
Beta	F	377	M	F377M	9.12547	-0.18163	27	3	9.01018	9.19423	9.172	9.48166	-0.51972	16	2	9.36407	9.59925
Beta	F	377	N	F377N	8.43242	-0.87469	13	3	8.26171	8.32712	8.70842	7.34364	-2.65774	8	2	7.21745	7.46983
Beta	F	377	P	F377P	7.90685	-1.40025	19	3	7.60309	8.07428	8.04318	7.159	-2.84238	13	2	7.09347	7.22452
Beta	F	377	Q	F377Q	8.36759	-0.93951	22	3	7.89848	8.43773	8.76656	7.59175	-2.40963	15	2	7.42816	7.75534
Beta	F	377	R	F377R	8.70159	-0.60551	22	3	8.62318	8.73561	8.74599	7.89378	-2.1076	17	2	7.84445	7.9431
Beta	F	377	S	F377S	8.4125	-0.8946	21	3	8.15047	8.56794	8.51908	7.61809	-2.38328	16	2	7.56622	7.66997
Beta	F	377	T	F377T	8.68097	-0.62613	21	3	8.59855	8.67102	8.77334	8.36427	-1.63711	14	2	8.21833	8.5102
Beta	F	377	V	F377V	9.15087	-0.15623	25	3	9.07973	9.18827	9.1846	9.7541	-0.24728	17	2	9.69494	9.81325
Beta	F	377	W	F377W	9.17277	-0.13433	19	3	8.87565	9.2643	9.37836	9.43788	-0.56349	14	2	9.16291	9.71285
Beta	F	377	Y	F377Y	8.81761	-0.48949	13	3	8.67104	8.83751	8.94428	8.8243	-1.17708	9	2	8.59386	9.05474
Beta	K	378	A	K378A	9.16204	-0.14506	25	3	9.08274	9.19752	9.20586	9.70798	-0.2934	14	2	9.60667	9.80929
Beta	K	378	C	K378C	8.97588	-0.33122	16	3	8.86032	9.07116	8.99616	9.52632	-0.47506	11	2	9.55838	9.49426
Beta	K	378	D	K378D	9.19339	-0.11371	11	3	9.02631	9.32308	9.23078	9.93148	-0.06989	8	2	9.78767	10.0753
Beta	K	378	E	K378E	9.25255	-0.05455	22	3	9.16201	9.37154	9.22409	9.93838	-0.063	13	2	9.89205	9.98472
Beta	K	378	F	K378F	8.65761	-0.64949	15	3	8.60606	8.68552	8.68125	8.62925	-1.37213	13	2	8.33469	8.9238
Beta	K	378	G	K378G	8.26258	-1.04452	33	3	8.17379	8.22374	8.3902	7.61688	-2.38449	21	2	7.63955	7.59422
Beta	K	378	H	K378H	9.01683	-0.29028	24	3	8.6381	9.23404	9.17834	9.74903	-0.25235	15	2	9.61431	9.88375
Beta	K	378	I	K378I	9.06259	-0.24451	26	3	8.97031	9.05618	9.16129	9.81223	-0.18915	15	2	9.64246	9.98199
Beta	K	378	K	K378K	9.3071	0	27320	3	9.21133	9.35446	9.35552	10.00138	0	17655	2	9.9215	10.08125
Beta	K	378	L	K378L	9.11307	-0.19404	26	3	9.12029	9.02598	9.19293	9.81705	-0.18433	15	2	9.65883	9.97527
Beta	K	378	M	K378M	9.04168	-0.26542	19	3	8.86366	9.09642	9.16497	9.63033	-0.37105	15	2	9.52228	9.73838
Beta	K	378	N	K378N	9.31159	0.00449	22	3	9.26084	9.32214	9.3518	9.8351	-0.16628	15	2	9.98531	9.68489
Beta	K	378	P	K378P	5.90706	-3.40004	26	3	5.47473	6.58139	5.66506	6.69191	-3.30947	18	2	6.6358	6.74803
Beta	K	378	Q	K378Q	9.3469	0.0398	21	3	9.27031	9.42945	9.34093	9.98364	-0.01774	11	2	10.06119	9.90609
Beta	K	378	R	K378R	9.35741	0.0503	22	3	9.29181	9.36694	9.41348	10.12609	0.12472	15	2	10.22807	10.02412
Beta	K	378	S	K378S	9.12335	-0.18375	24	3	9.03179	9.19092	9.14735	9.58514	-0.41624	19	2	9.33632	9.83396
Beta	K	378	T	K378T	9.18956	-0.11754	25	3	9.0441	9.20335	9.32124	9.76514	-0.23624	18	2	9.7262	9.80408
Beta	K	378	V	K378V	9.14368	-0.16342	19	3	9.03248	9.1769	9.22167	9.95648	-0.0449	11	2	9.86053	10.05242
Beta	K	378	W	K378W	8.61884	-0.68826	34	3	8.40265	8.71237	8.7415	8.08502	-1.91636	19	2	8.2255	7.94455
Beta	K	378	Y	K378Y	8.67259	-0.63451	14	3	8.45859	8.64695	8.91224	8.58547	-1.41591	8	2	8.37542	8.79551
Beta	C	379	A	C379A	7.51312	-1.79398	14	3	6.76865	8.1895	7.58122	6.7659	-3.23548	14	2	6.77554	6.75625
Beta	C	379	C	C379C	9.3071	0	27320	3	9.21133	9.35446	9.35552	10.00138	0	17655	2	9.9215	10.08125
Beta	C	379	D	C379D	5.71249	-3.59461	18	3	5.79356	5.3614	5.9825	6.41939	-3.58199	13	2	6.35389	6.48489
Beta	C	379	E	C379E	6.22354	-3.08356	16	3	5.48344	6.86277	6.32442	6.41666	-3.58472	12	2	6.47553	6.35778
Beta	C	379	F	C379F	8.57565	-0.73145	22	3	8.28447	8.67607	8.76642	7.67073	-2.33064	18	2	7.27337	8.0681
Beta	C	379	G	C379G	6.10765	-3.19946	17	3	5.16408	6.09807	7.06079	6.63864	-3.36274	17	2	6.81245	6.46483
Beta	C	379	H	C379H	7.25669	-2.05041	22	3	6.40414	7.69578	7.67014	6.67873	-3.32265	20	2	6.54127	6.81619
Beta	C	379	I	C379I	7.80377	-1.50334	19	3	7.43608	7.87664	8.09857	7.04513	-2.95624	13	2	7.14294	6.94733
Beta	C	379	K	C379K	6.39004	-2.91706	13	3	5.96666	5.85311	7.35035	6.48309	-3.51829	13	2	6.47931	6.48687
Beta	C	379	L	C379L	7.66909	-1.63801	32	3	7.27629	7.85956	7.87143	6.93228	-3.0691	21	2	6.96085	6.90371
Beta	C	379	M	C379M	7.8077	-1.4994	18	3	7.43685	7.87725	8.10899	7.16101	-2.84036	14	2	7.00374	7.31828
Beta	C	379	N	C379N	6.05522	-3.25188	12	3	5	6.53182	6.63385	6.45347	-3.54791	11	2	6.47056	6.43638
Beta	C	379	P	C379P	5.92082	-3.38629	19	3	5.23377	6.27655	6.25212	6.5497	-3.45167	12	2	6.46485	6.63456
Beta	C	379	Q	C379Q	6.06969	-3.23741	17	3	6.19251	5.94676	6.06979	6.45419	-3.54719	19	2	6.40428	6.50409
Beta	C	379	R	C379R	5.84131	-3.4658	19	3	5.07929	5.7665	6.67812	6.42509	-3.57629	15	2	6.35706	6.49311
Beta	C	379	S	C379S	6.95204	-2.35506	22	3	5.85283	7.60411	7.39918	6.5806	-3.42078	15	2	6.65652	6.50468
Beta	C	379	T	C379T	8.14186	-1.16524	10	3	7.89631	8.05535	8.47393	7.34085	-2.66052	9	2	7.67405	7.00766
Beta	C	379	V	C379V	8.1269	-1.1802	14	3	8.05562	8.32024	8.00485	7.2636	-2.73777	9	2	7.43287	7.09434
Beta	C	379	W	C379W	8.73216	-0.57495	22	3	8.78828	8.70231	8.70588	8.33551	-1.66587	17	2	8.0615	8.60952
Beta	C	379	Y	C379Y	7.62377	-1.68333	13	3	7.0893	7.92292	7.8591	6.63008	-3.3713	10	2	6.53905	6.7211
Beta	Y	380	A	Y380A	6.48777	-2.81934	19	3	5.93696	6.42306	7.10327	6.67075	-3.33062	16	2	6.51322	6.82828
Beta	Y	380	C	Y380C	7.09931	-2.20779	23	3	6.23887	7.59331	7.46575	6.8383	-3.16308	18	2	6.6814	6.99519
Beta	Y	380	D	Y380D	5.90808	-3.39903	18	3	5	6.35105	6.37318	6.48189	-3.51949	16	2	6.62029	6.34349
Beta	Y	380	E	Y380E	6.6758	-2.63131	26	3	6.02928	6.52584	7.47227	6.42368	-3.5777	25	2	6.41396	6.43339
Beta	Y	380	F	Y380F	9.24718	-0.05992	33	3	9.13272	9.29482	9.31401	9.65693	-0.34445	20	2	9.56667	9.7472
Beta	Y	380	G	Y380G	5.50659	-3.80051	19	3	5.29103	5	6.22874	6.4426	-3.55878	12	2	6.38291	6.50229
Beta	Y	380	H	Y380H	8.63814	-0.66896	17	3	8.42452	8.69546	8.79445	8.46177	-1.53961	12	2	8.39546	8.52808
Beta	Y	380	I	Y380I	8.23515	-1.07195	19	3	8.11165	8.28032	8.31348	7.61634	-2.38503	12	2	7.57092	7.66177
Beta	Y	380	K	Y380K	6.93987	-2.36723	19	3	5.91371	7.26798	7.63791	6.78357	-3.21781	17	2	6.50596	7.06117
Beta	Y	380	L	Y380L	7.14726	-2.15984	30	3	6.40529	7.38491	7.65158	6.81071	-3.19067	23	2	6.75537	6.86605
Beta	Y	380	M	Y380M	7.81713	-1.48997	14	3	7.38085	7.9046	8.16594	7.03556	-2.96582	13	2	6.82719	7.24394
Beta	Y	380	N	Y380N	7.09692	-2.21019	9	3	5.88698	8.3324	7.07137	6.62813	-3.37324	6	2	6.5776	6.67867
Beta	Y	380	P	Y380P	6.10818	-3.19893	22	3	5.6693	5.50866	7.14657	6.75315	-3.24822	16	2	6.86812	6.63818
Beta	Y	380	Q	Y380Q	6.93207	-2.37503	16	3	5.78698	7.66736	7.34188	6.92457	-3.07681	13	2	6.6741	7.17504
Beta	Y	380	R	Y380R	7.29103	-2.01607	19	3	6.14045	8.08563	7.64703	6.42964	-3.57173	17	2	6.46292	6.39636
Beta	Y	380	S	Y380S	7.58688	-1.72022	16	3	6.59605	7.92013	8.24446	6.85104	-3.15034	14	2	6.75477	6.9473
Beta	Y	380	T	Y380T	8.01	-1.2971	14	3	7.58551	8.27458	8.16991	7.16227	-2.83911	10	2	7.18247	7.14206
Beta	Y	380	V	Y380V	8.00946	-1.29765	26	3	7.79513	8.08217	8.15107	7.20483	-2.79655	16	2	7.06985	7.3398
Beta	Y	380	W	Y380W	9.28286	-0.02424	28	3	9.16747	9.36418	9.31693	10.0067	0.00532	18	2	9.90784	10.10556
Beta	Y	380	Y	Y380Y	9.3071	0	27320	3	9.21133	9.35446	9.35552	10.00138	0	17655	2	9.9215	10.08125
Beta	G	381	A	G381A	8.78524	-0.52187	25	3	8.72548	8.73197	8.89826	8.71785	-1.28352	17	2	8.78786	8.64785
Beta	G	381	C	G381C	8.55317	-0.75393	24	3	8.29148	8.69048	8.67754	8.14834	-1.85304	19	2	8.10656	8.19012
Beta	G	381	D	G381D	8.70466	-0.60244	19	3	8.56555	8.8149	8.73352	8.15936	-1.84201	14	2	8.22084	8.09789
Beta	G	381	E	G381E	8.70236	-0.60474	23	3	8.56407	8.68277	8.86024	8.3667	-1.63468	15	2	8.33316	8.40024
Beta	G	381	F	G381F	8.51355	-0.79355	17	3	8.15213	8.85518	8.53333	7.62785	-2.37353	11	2	7.57979	7.67591
Beta	G	381	G	G381G	9.3071	0	27320	3	9.21133	9.35446	9.35552	10.00138	0	17655	2	9.9215	10.08125
Beta	G	381	H	G381H	9.13834	-0.16876	21	3	9.05294	9.04291	9.31918	9.46951	-0.53187	10	2	9.39913	9.53988
Beta	G	381	I	G381I	8.23637	-1.07073	15	3	7.69082	8.42969	8.58861	7.63687	-2.36451	11	2	7.56915	7.70459
Beta	G	381	K	G381K	9.24489	-0.06221	29	3	9.16106	9.23236	9.34125	9.86889	-0.13249	18	2	9.77604	9.96174
Beta	G	381	L	G381L	8.63254	-0.67456	20	3	8.49494	8.65829	8.74438	7.82281	-2.17857	13	2	7.77022	7.87541
Beta	G	381	M	G381M	8.60935	-0.69775	26	3	8.54964	8.63455	8.64387	8.53632	-1.46506	15	2	8.36995	8.70269
Beta	G	381	N	G381N	9.38637	0.07927	11	3	9.19388	9.4052	9.56002	10.20094	0.19956	7	2	10.11375	10.28813
Beta	G	381	P	G381P	7.71535	-1.59175	18	3	7.49647	7.70078	7.94879	7.45807	-2.54331	14	2	7.30034	7.6158
Beta	G	381	Q	G381Q	9.21334	-0.09376	26	3	9.06241	9.30229	9.27532	9.51263	-0.48875	18	2	9.47623	9.54904
Beta	G	381	R	G381R	9.31147	0.00437	21	3	9.24708	9.35427	9.33307	10.2276	0.22622	12	2	10.23526	10.21994
Beta	G	381	S	G381S	8.90394	-0.40317	20	3	8.7836	8.96994	8.95827	9.08282	-0.91856	12	2	8.86878	9.29685
Beta	G	381	T	G381T	8.64915	-0.65795	14	3	8.5855	8.63444	8.72751	8.23154	-1.76983	10	2	8.36607	8.09702
Beta	G	381	V	G381V	8.55302	-0.75408	7	3	8.28195	8.82867	8.54843	8.20884	-1.79254	6	2	8.4605	7.95718
Beta	G	381	W	G381W	8.26077	-1.04634	12	3	7.79984	8.42787	8.55458	7.46002	-2.54136	9	2	7.37539	7.54466
Beta	G	381	Y	G381Y	8.32236	-0.98474	27	3	8.01012	8.36508	8.59187	7.4506	-2.55078	21	2	7.45214	7.44906
Beta	V	382	A	V382A	8.94674	-0.36036	28	3	8.91464	8.88296	9.04262	8.91653	-1.08485	17	2	8.7188	9.11426
Beta	V	382	C	V382C	9.16866	-0.13844	25	3	8.99785	9.18948	9.31864	9.69273	-0.30865	17	2	9.61322	9.77223
Beta	V	382	D	V382D	8.62433	-0.68278	16	3	8.29499	8.67722	8.90077	7.69591	-2.30547	13	2	7.51591	7.87592
Beta	V	382	E	V382E	8.62517	-0.68193	31	3	8.43022	8.71121	8.73409	8.02592	-1.97546	22	2	7.75215	8.29969
Beta	V	382	F	V382F	9.31045	0.00335	24	3	9.24351	9.3091	9.37874	9.81394	-0.18744	15	2	9.71316	9.91472
Beta	V	382	G	V382G	8.55045	-0.73298	9	2	8.47142	NA	8.62947	7.38095	-2.54055	5	1	7.38095	NA
Beta	V	382	H	V382H	8.8498	-0.4573	29	3	8.72997	8.88028	8.93915	8.73399	-1.26739	18	2	8.74887	8.7191
Beta	V	382	I	V382I	9.24618	-0.06092	19	3	9.16199	9.32751	9.24906	9.9372	-0.06418	12	2	9.64979	10.22461
Beta	V	382	K	V382K	8.60285	-0.70425	25	3	8.51305	8.66151	8.63399	7.8697	-2.13168	17	2	7.59192	8.14748
Beta	V	382	L	V382L	9.20035	-0.10675	29	3	9.05308	9.17567	9.3723	9.76108	-0.2403	17	2	9.53305	9.98911
Beta	V	382	M	V382M	9.21808	-0.08902	30	3	9.14438	9.3202	9.18965	9.71881	-0.28257	19	2	9.48759	9.95003
Beta	V	382	N	V382N	8.74757	-0.55954	21	3	8.62631	8.87191	8.74447	8.17843	-1.82295	14	2	8.26488	8.09198
Beta	V	382	P	V382P	8.72014	-0.58696	30	3	8.71909	8.68815	8.75317	8.90528	-1.09609	19	2	8.81982	8.99074
Beta	V	382	Q	V382Q	8.74467	-0.56243	31	3	8.64919	8.74771	8.8371	8.17676	-1.82461	20	2	8.14309	8.21044
Beta	V	382	R	V382R	8.7071	-0.6	13	3	8.61093	8.71958	8.79078	7.75762	-2.24376	9	2	7.60608	7.90916
Beta	V	382	S	V382S	8.75241	-0.5547	22	3	8.61382	8.80897	8.83443	8.29868	-1.7027	15	2	8.32145	8.2759
Beta	V	382	T	V382T	9.20247	-0.10463	24	3	9.17543	9.13212	9.29986	9.63982	-0.36155	15	2	9.39815	9.8815
Beta	V	382	V	V382V	9.3071	0	27320	3	9.21133	9.35446	9.35552	10.00138	0	17655	2	9.9215	10.08125
Beta	V	382	W	V382W	8.99611	-0.31099	31	3	8.95035	9.01849	9.01947	9.02229	-0.97909	18	2	8.89701	9.14756
Beta	V	382	Y	V382Y	9.24615	-0.06096	28	3	9.06535	9.23979	9.43329	9.21498	-0.7864	22	2	8.89482	9.53514
Beta	S	383	A	S383A	9.26045	-0.04665	22	3	9.17055	9.28607	9.32473	10.06102	0.05964	13	2	10.08216	10.03987
Beta	S	383	C	S383C	9.00622	-0.30088	18	3	8.87917	9.07649	9.06301	9.64701	-0.35437	10	2	9.6216	9.67242
Beta	S	383	D	S383D	9.30545	-0.00165	17	3	9.24046	9.3318	9.34409	9.70318	-0.2982	13	2	9.78733	9.61902
Beta	S	383	E	S383E	9.38405	0.07695	19	3	9.22307	9.50551	9.42358	10.2111	0.20972	12	2	10.20049	10.2217
Beta	S	383	F	S383F	9.03402	-0.27308	23	3	8.87353	9.12815	9.10039	9.2683	-0.73308	16	2	9.13516	9.40144
Beta	S	383	G	S383G	9.14626	-0.16084	29	3	9.09202	9.11873	9.22802	9.58676	-0.41462	17	2	9.5496	9.62392
Beta	S	383	H	S383H	9.26594	-0.04116	18	3	9.17748	9.27979	9.34057	10.08719	0.08581	10	2	9.95152	10.22286
Beta	S	383	I	S383I	9.27297	-0.03413	22	3	9.21939	9.3015	9.29802	10.03247	0.03109	14	2	9.87034	10.19459
Beta	S	383	K	S383K	9.30026	-0.00684	21	3	9.10782	9.3619	9.43105	9.80518	-0.1962	13	2	9.58498	10.02538
Beta	S	383	L	S383L	9.27009	-0.03701	24	3	9.13467	9.30235	9.37326	9.82774	-0.17364	15	2	9.81201	9.84347
Beta	S	383	M	S383M	9.29303	-0.01408	28	3	9.15918	9.3179	9.402	9.94354	-0.05784	18	2	9.8326	10.05448
Beta	S	383	N	S383N	9.34893	0.04183	20	3	9.29961	9.35963	9.38755	10.01957	0.0182	12	2	9.99751	10.04164
Beta	S	383	P	S383P	9.25399	-0.05311	19	3	9.08313	9.34498	9.33387	9.73249	-0.26889	10	2	9.58396	9.88102
Beta	S	383	Q	S383Q	9.26265	-0.04446	28	3	9.2003	9.31134	9.27631	9.99862	-0.00276	16	2	9.94168	10.05555
Beta	S	383	R	S383R	9.24644	-0.06066	15	3	9.12032	9.38808	9.23092	9.69617	-0.3052	10	2	9.77332	9.61903
Beta	S	383	S	S383S	9.3071	0	27320	3	9.21133	9.35446	9.35552	10.00138	0	17655	2	9.9215	10.08125
Beta	S	383	T	S383T	9.27358	-0.03352	12	3	9.06684	9.40007	9.35384	10.00862	0.00724	9	2	9.94938	10.06786
Beta	S	383	V	S383V	9.26357	-0.04353	18	3	9.14185	9.28717	9.36169	10.22538	0.224	13	2	10.1435	10.30725
Beta	S	383	W	S383W	9.04393	-0.26318	14	3	9.03842	8.97273	9.12062	9.30047	-0.70091	9	2	9.26428	9.33667
Beta	S	383	Y	S383Y	9.14377	-0.16333	24	3	8.96316	9.2084	9.25976	9.66309	-0.33829	14	2	9.47256	9.85362
Beta	P	384	A	P384A	9.34218	0.03508	18	3	9.22516	9.45212	9.34927	10.18308	0.1817	11	2	10.02298	10.34318
Beta	P	384	C	P384C	9.01622	-0.29089	18	3	8.89289	9.10759	9.04817	9.50122	-0.50015	11	2	9.41857	9.58387
Beta	P	384	D	P384D	9.16186	-0.14525	8	3	9.01374	9.20889	9.26293	9.41427	-0.58711	5	2	9.23051	9.59802
Beta	P	384	E	P384E	9.28635	-0.02075	16	3	9.09748	9.41843	9.34315	10.10041	0.09903	14	2	10.09036	10.11046
Beta	P	384	F	P384F	9.29235	-0.01476	25	3	9.23329	9.30661	9.33714	9.92185	-0.07953	14	2	9.86766	9.97604
Beta	P	384	G	P384G	9.20414	-0.10296	30	3	9.04538	9.28104	9.28601	9.76413	-0.23725	17	2	9.54399	9.98427
Beta	P	384	H	P384H	9.36152	0.05442	13	3	9.22056	9.4264	9.43761	9.88416	-0.11722	9	2	10.02683	9.74149
Beta	P	384	I	P384I	9.35707	0.04996	21	3	9.28402	9.41466	9.37251	10.10039	0.09901	16	2	10.03759	10.16318
Beta	P	384	K	P384K	9.37187	0.06477	27	3	9.29267	9.41866	9.40429	10.02335	0.02197	18	2	9.79489	10.25181
Beta	P	384	L	P384L	9.3595	0.0524	14	3	9.34451	9.25179	9.4822	9.93575	-0.06563	8	2	10.1367	9.73479
Beta	P	384	M	P384M	9.34499	0.03789	30	3	9.2735	9.39315	9.36833	10.09655	0.09517	16	2	10.07022	10.12287
Beta	P	384	N	P384N	9.20615	-0.10095	21	3	9.08512	9.27749	9.25585	9.45112	-0.55025	13	2	9.28687	9.61538
Beta	P	384	P	P384P	9.3071	0	27320	3	9.21133	9.35446	9.35552	10.00138	0	17655	2	9.9215	10.08125
Beta	P	384	Q	P384Q	9.30768	0.00058	15	3	9.19921	9.29713	9.42671	9.97081	-0.03056	12	2	9.89581	10.04582
Beta	P	384	R	P384R	9.38462	0.07751	21	3	9.3624	9.41999	9.37146	10.10245	0.10107	14	2	9.99955	10.20536
Beta	P	384	S	P384S	9.2822	-0.0249	26	3	9.13666	9.35438	9.35556	9.89961	-0.10177	18	2	9.82091	9.97831
Beta	P	384	T	P384T	9.23985	-0.06725	17	3	9.20212	9.2304	9.28704	9.96558	-0.0358	11	2	9.8781	10.05306
Beta	P	384	V	P384V	9.31289	0.00578	20	3	9.24379	9.32055	9.37432	10.01491	0.01354	13	2	9.96033	10.0695
Beta	P	384	W	P384W	9.31918	0.01208	25	3	9.191	9.43731	9.32923	10.1099	0.10852	17	2	10.06648	10.15333
Beta	P	384	Y	P384Y	9.35464	0.04754	15	3	9.25931	9.40868	9.39594	9.98426	-0.01712	11	2	10.05065	9.91786
Beta	T	385	A	T385A	9.35635	0.04925	10	3	9.28903	9.38647	9.39355	10.01087	0.0095	8	2	9.84997	10.17178
Beta	T	385	C	T385C	8.63793	-0.66917	27	3	8.3773	8.7333	8.80318	9.73393	-0.26745	19	2	9.57433	9.89353
Beta	T	385	D	T385D	9.31118	0.00408	12	3	9.30623	9.17035	9.45695	10.21852	0.21714	7	2	10.1061	10.33095
Beta	T	385	E	T385E	9.37189	0.06479	27	3	9.27888	9.44967	9.38714	10.01646	0.01509	15	2	10.10838	9.92455
Beta	T	385	F	T385F	9.29326	-0.01384	17	3	9.24797	9.31718	9.31464	9.83887	-0.16251	11	2	9.59252	10.08522
Beta	T	385	G	T385G	9.28246	-0.02464	22	3	9.25468	9.28827	9.30444	10.14254	0.14116	16	2	10.09659	10.18848
Beta	T	385	H	T385H	9.3135	0.00639	22	3	9.22028	9.40711	9.31309	10.19039	0.18901	15	2	10.11248	10.2683
Beta	T	385	I	T385I	9.27401	-0.0331	19	3	9.15984	9.30048	9.36171	9.82732	-0.17405	13	2	9.75863	9.89602
Beta	T	385	K	T385K	9.2954	-0.0117	11	3	9.29353	9.38188	9.21079	10.03441	0.03303	7	2	9.73074	10.33808
Beta	T	385	L	T385L	9.30515	-0.00195	37	3	9.27022	9.29335	9.35189	10.04374	0.04236	25	2	9.90923	10.17825
Beta	T	385	M	T385M	9.31149	0.00439	8	3	9.19078	9.48114	9.26256	10.13194	0.13056	5	2	9.98356	10.28032
Beta	T	385	N	T385N	9.31816	0.01106	11	3	9.22084	9.35339	9.38025	10.15795	0.15658	9	2	10.19207	10.12384
Beta	T	385	P	T385P	9.22216	-0.08494	25	3	9.13332	9.19207	9.34109	9.65843	-0.34295	16	2	9.49816	9.8187
Beta	T	385	Q	T385Q	9.26002	-0.04708	23	3	9.0693	9.42119	9.28956	10.08753	0.08616	16	2	10.15299	10.02207
Beta	T	385	R	T385R	9.24839	-0.05872	10	3	9.01173	9.39975	9.33367	9.87906	-0.12231	7	2	9.98077	9.77735
Beta	T	385	S	T385S	9.31834	0.01124	24	3	9.20527	9.37617	9.37358	10.0811	0.07973	12	2	9.96285	10.19936
Beta	T	385	T	T385T	9.3071	0	27320	3	9.21133	9.35446	9.35552	10.00138	0	17655	2	9.9215	10.08125
Beta	T	385	V	T385V	9.24397	-0.06313	12	3	9.12397	9.27771	9.33024	9.94275	-0.05863	10	2	9.96183	9.92366
Beta	T	385	W	T385W	9.24839	-0.05871	27	3	9.08814	9.32574	9.3313	10.02763	0.02625	16	2	9.90641	10.14886
Beta	T	385	Y	T385Y	9.28258	-0.02452	16	3	9.20473	9.40898	9.23404	10.09644	0.09506	10	2	10.1263	10.06658
Beta	K	386	A	K386A	9.31549	0.00839	17	3	9.1872	9.38187	9.3774	10.08203	0.08065	11	2	9.99491	10.16915
Beta	K	386	C	K386C	9.04008	-0.26703	23	3	8.91903	9.00643	9.19476	9.22485	-0.77652	16	2	9.33681	9.1129
Beta	K	386	D	K386D	9.28382	-0.02328	19	3	9.17074	9.31803	9.3627	9.96815	-0.03323	14	2	9.8589	10.0774
Beta	K	386	E	K386E	9.27306	-0.03405	9	3	9.13492	9.29042	9.39383	10.00339	0.00202	8	2	10.04786	9.95893
Beta	K	386	F	K386F	9.08293	-0.22417	25	3	9.044	9.06478	9.14003	9.18496	-0.81642	13	2	9.19356	9.17635
Beta	K	386	G	K386G	9.364	0.0569	15	3	9.33266	9.36922	9.39012	10.02384	0.02246	12	2	9.9137	10.13398
Beta	K	386	H	K386H	9.30539	-0.00171	12	3	9.1908	9.36095	9.36443	9.65271	-0.34867	9	2	9.51379	9.79163
Beta	K	386	I	K386I	9.20784	-0.09926	22	3	9.12396	9.1579	9.34165	9.70276	-0.29862	16	2	9.77621	9.62931
Beta	K	386	K	K386K	9.3071	0	27320	3	9.21133	9.35446	9.35552	10.00138	0	17655	2	9.9215	10.08125
Beta	K	386	L	K386L	9.26402	-0.04308	10	3	9.19239	9.24898	9.35068	9.65333	-0.34805	8	2	9.64899	9.65767
Beta	K	386	M	K386M	9.2901	-0.017	26	3	9.16875	9.3488	9.35274	9.88108	-0.1203	17	2	9.84403	9.91813
Beta	K	386	N	K386N	9.24998	-0.05712	23	3	9.28951	9.3591	9.10134	9.91654	-0.08483	17	2	9.73815	10.09494
Beta	K	386	P	K386P	8.75788	-0.54922	26	3	8.69187	8.83396	8.7478	8.46293	-1.53845	16	2	8.19547	8.73039
Beta	K	386	Q	K386Q	9.31626	0.00916	20	3	9.18942	9.42364	9.33572	10.12133	0.11996	11	2	10.04682	10.19584
Beta	K	386	R	K386R	9.27936	-0.02774	18	3	9.20554	9.38381	9.24873	9.63502	-0.36636	13	2	9.30762	9.96241
Beta	K	386	S	K386S	9.26992	-0.03718	23	3	9.23434	9.25909	9.31635	10.07801	0.07663	14	2	10.0868	10.06922
Beta	K	386	T	K386T	9.29281	-0.01429	22	3	9.19526	9.31055	9.37262	9.86475	-0.13663	16	2	9.95621	9.7733
Beta	K	386	V	K386V	9.24884	-0.05826	21	3	9.12289	9.38045	9.24318	9.65953	-0.34185	15	2	9.5201	9.79895
Beta	K	386	W	K386W	8.83619	-0.47092	26	3	8.73302	8.85917	8.91637	8.86994	-1.13144	17	2	8.76045	8.97942
Beta	K	386	Y	K386Y	9.18086	-0.12624	20	3	9.00962	9.19073	9.34222	9.54431	-0.45707	15	2	9.48542	9.60321
Beta	L	387	A	L387A	8.65502	-0.65208	23	3	8.52825	8.84924	8.58758	8.51634	-1.48504	13	2	8.32772	8.70496
Beta	L	387	C	L387C	8.62842	-0.67868	21	3	8.53957	8.66355	8.68215	8.13326	-1.86811	12	2	8.02311	8.24342
Beta	L	387	D	L387D	8.66422	-0.64288	26	3	8.5742	8.68915	8.72932	8.72314	-1.27824	18	2	8.69658	8.7497
Beta	L	387	E	L387E	8.64232	-0.66478	13	3	8.44373	8.7957	8.68753	8.12739	-1.87399	10	2	7.76831	8.48647
Beta	L	387	F	L387F	8.93106	-0.37604	17	3	8.92229	8.89954	8.97136	9.0715	-0.92988	11	2	8.9102	9.2328
Beta	L	387	G	L387G	8.62326	-0.68384	17	3	8.58432	8.76818	8.5173	8.4398	-1.56158	14	2	8.40461	8.47499
Beta	L	387	H	L387H	8.5128	-0.7943	29	3	8.51795	8.26507	8.75537	8.22317	-1.77821	18	2	8.11734	8.329
Beta	L	387	I	L387I	9.09599	-0.21111	23	3	9.00554	9.0572	9.22522	9.46188	-0.5395	15	2	9.40357	9.52018
Beta	L	387	K	L387K	8.56304	-0.74406	15	3	8.54584	8.39193	8.75135	8.32607	-1.6753	11	2	8.21446	8.43769
Beta	L	387	L	L387L	9.3071	0	27320	3	9.21133	9.35446	9.35552	10.00138	0	17655	2	9.9215	10.08125
Beta	L	387	M	L387M	9.1704	-0.1367	17	3	9.0312	9.19523	9.28479	9.51857	-0.48281	15	2	9.4744	9.56273
Beta	L	387	N	L387N	8.73831	-0.56879	18	3	8.52051	8.77584	8.91858	8.41928	-1.5821	14	2	8.30118	8.53738
Beta	L	387	P	L387P	8.54646	-0.76065	30	3	8.32489	8.62267	8.69181	7.95883	-2.04255	19	2	7.78607	8.1316
Beta	L	387	Q	L387Q	8.69732	-0.60978	17	3	8.55312	8.68679	8.85206	8.21505	-1.78633	12	2	8.01299	8.41712
Beta	L	387	R	L387R	8.68171	-0.62539	18	3	8.50417	8.84276	8.69822	7.9788	-2.02257	13	2	7.67425	8.28336
Beta	L	387	S	L387S	8.63097	-0.67613	12	3	8.61446	8.58337	8.69509	8.26757	-1.73381	8	2	8.00251	8.53262
Beta	L	387	T	L387T	8.68911	-0.61799	19	3	8.57587	8.67289	8.81857	8.43482	-1.56656	12	2	8.25728	8.61236
Beta	L	387	V	L387V	8.75553	-0.55157	27	3	8.67	8.8038	8.79281	8.67266	-1.32871	16	2	8.53783	8.8075
Beta	L	387	W	L387W	8.96279	-0.34432	47	3	8.85414	8.99854	9.03568	9.01624	-0.98514	30	2	8.93158	9.10091
Beta	L	387	Y	L387Y	8.53937	-0.76774	16	3	8.36102	8.71832	8.53876	8.14113	-1.86025	10	2	8.13752	8.14474
Beta	N	388	A	N388A	9.24317	-0.06393	18	3	9.04462	9.35998	9.32491	9.70691	-0.29446	10	2	9.65916	9.75467
Beta	N	388	C	N388C	9.04206	-0.26504	18	3	8.99572	9.11776	9.01271	9.36064	-0.64073	12	2	9.19228	9.52901
Beta	N	388	D	N388D	9.28026	-0.02685	15	3	9.11113	9.39392	9.33571	10.10933	0.10795	10	2	10.00368	10.21497
Beta	N	388	E	N388E	9.2405	-0.0666	17	3	9.00992	9.33065	9.38094	9.84845	-0.15293	11	2	9.81498	9.88192
Beta	N	388	F	N388F	8.84316	-0.46394	15	3	8.76505	8.8257	8.93872	9.01108	-0.9903	10	2	8.95192	9.07024
Beta	N	388	G	N388G	9.35914	0.00468	6	1	NA	9.35914	NA	9.57385	-0.5074	6	1	NA	9.57385
Beta	N	388	H	N388H	9.22755	-0.07955	23	3	9.12391	9.32748	9.23128	9.83306	-0.16832	15	2	9.67676	9.98935
Beta	N	388	I	N388I	9.03032	-0.27678	17	3	8.94643	9.07278	9.07174	9.14056	-0.86082	10	2	9.06338	9.21773
Beta	N	388	K	N388K	9.32306	0.01596	9	3	9.19196	9.40661	9.37062	9.64246	-0.35892	7	2	9.32997	9.95495
Beta	N	388	L	N388L	8.99557	-0.31153	17	3	8.80374	9.01041	9.17257	9.39213	-0.60925	14	2	9.46086	9.3234
Beta	N	388	M	N388M	9.26813	-0.03897	17	3	9.21392	9.1967	9.39376	10.00059	-0.00079	8	2	10.00583	9.99535
Beta	N	388	N	N388N	9.3071	0	27320	3	9.21133	9.35446	9.35552	10.00138	0	17655	2	9.9215	10.08125
Beta	N	388	P	N388P	9.33126	0.02416	11	3	9.16095	9.49275	9.34008	9.90172	-0.09965	7	2	10.19161	9.61184
Beta	N	388	Q	N388Q	9.32117	0.01407	20	3	9.2891	9.33863	9.33578	10.02267	0.02129	13	2	9.96402	10.08131
Beta	N	388	R	N388R	9.17191	-0.13519	18	3	8.99247	9.28599	9.23727	9.59645	-0.40493	13	2	9.52116	9.67174
Beta	N	388	S	N388S	9.23837	-0.06873	17	3	9.07665	9.3197	9.31875	9.82435	-0.17703	11	2	9.81414	9.83455
Beta	N	388	T	N388T	9.14771	-0.1594	18	3	9.05258	9.21715	9.17339	9.55329	-0.44809	13	2	9.6041	9.50248
Beta	N	388	V	N388V	9.08965	-0.21745	13	3	8.96495	9.14204	9.16197	9.19561	-0.80576	11	2	9.43646	8.95477
Beta	N	388	W	N388W	8.9221	-0.385	14	3	8.80485	9.04458	8.91688	8.79708	-1.20429	8	2	8.61288	8.98128
Beta	N	388	Y	N388Y	8.77001	-0.53709	9	3	8.48164	8.82221	9.00616	9.09202	-0.90936	7	2	8.8287	9.35534
Beta	D	389	A	D389A	9.27042	-0.03669	31	3	9.11395	9.31815	9.37915	9.77315	-0.22823	22	2	9.78896	9.75734
Beta	D	389	C	D389C	9.04183	-0.26527	28	3	8.91165	9.02833	9.18552	9.40609	-0.59529	19	2	9.27634	9.53584
Beta	D	389	D	D389D	9.3071	0	27320	3	9.21133	9.35446	9.35552	10.00138	0	17655	2	9.9215	10.08125
Beta	D	389	E	D389E	9.18095	-0.12616	33	3	8.97371	9.39022	9.17891	9.82076	-0.18062	22	2	9.55046	10.09106
Beta	D	389	F	D389F	9.15702	-0.15008	26	3	8.99731	9.24964	9.22411	9.44218	-0.5592	15	2	9.42762	9.45674
Beta	D	389	G	D389G	9.18304	-0.12407	32	3	9.00622	9.2519	9.29099	9.84069	-0.16068	22	2	9.68453	9.99686
Beta	D	389	H	D389H	9.29537	-0.01173	29	3	9.13641	9.38106	9.36865	9.88258	-0.1188	20	2	9.75463	10.01053
Beta	D	389	I	D389I	8.67671	-0.63039	24	3	8.48699	8.81769	8.72546	8.79042	-1.21095	15	2	8.76276	8.81809
Beta	D	389	K	D389K	9.28421	-0.02289	18	3	9.08325	9.37939	9.39001	9.61278	-0.3886	12	2	9.42976	9.79579
Beta	D	389	L	D389L	9.02474	-0.28237	33	3	8.88511	9.12324	9.06586	9.34391	-0.65747	21	2	9.18804	9.49978
Beta	D	389	M	D389M	9.1486	-0.15851	30	3	9.02477	9.24967	9.17135	9.65399	-0.34739	18	2	9.58631	9.72166
Beta	D	389	N	D389N	9.34495	0.03785	25	3	9.26219	9.37158	9.40108	10.01075	0.00937	14	2	9.96201	10.05949
Beta	D	389	P	D389P	8.67663	-0.63047	27	3	8.64954	8.67603	8.70433	8.66107	-1.3403	17	2	8.70705	8.6151
Beta	D	389	Q	D389Q	9.31484	0.00773	30	3	9.22548	9.33516	9.38388	10.07441	0.07303	16	2	9.8566	10.29223
Beta	D	389	R	D389R	9.26305	-0.04405	22	3	9.13735	9.25681	9.39501	9.68898	-0.3124	16	2	9.57862	9.79933
Beta	D	389	S	D389S	9.33332	0.02622	26	3	9.23469	9.41006	9.35523	9.88803	-0.11334	15	2	9.73405	10.04202
Beta	D	389	T	D389T	9.28808	-0.01902	36	3	9.21617	9.29087	9.35721	9.85039	-0.15099	19	2	9.82008	9.8807
Beta	D	389	V	D389V	8.94804	-0.35906	31	3	8.86147	8.96321	9.01945	8.87251	-1.12887	19	2	8.69265	9.05237
Beta	D	389	W	D389W	9.11206	-0.19504	41	3	8.99421	9.0968	9.24517	9.40503	-0.59635	24	2	9.34856	9.46151
Beta	D	389	Y	D389Y	9.32748	0.02038	19	3	9.30474	9.31287	9.36483	9.7227	-0.27868	12	2	9.70713	9.73827
Beta	L	390	A	L390A	9.23017	-0.07693	23	3	9.07798	9.29556	9.31699	9.80059	-0.20079	14	2	9.60572	9.99545
Beta	L	390	C	L390C	9.22851	-0.07859	26	3	9.14206	9.24451	9.29896	9.89719	-0.10419	16	2	9.77987	10.01451
Beta	L	390	D	L390D	8.8873	-0.41981	30	3	8.77158	8.84074	9.04957	9.11876	-0.88262	18	2	8.94213	9.29539
Beta	L	390	E	L390E	9.26857	-0.03853	42	3	9.18679	9.32711	9.2918	9.80083	-0.20055	25	2	9.74938	9.85228
Beta	L	390	F	L390F	9.15577	-0.15133	22	3	9.11164	9.24037	9.1153	9.55377	-0.44761	14	2	9.35769	9.74984
Beta	L	390	G	L390G	9.1441	-0.163	17	3	9.25806	9.00591	9.16834	9.46669	-0.53469	10	2	9.53761	9.39577
Beta	L	390	H	L390H	9.25752	-0.04958	20	3	9.18492	9.23811	9.34953	9.76911	-0.23227	15	2	9.58059	9.95762
Beta	L	390	I	L390I	9.24758	-0.05952	44	3	9.17272	9.28824	9.28178	9.72958	-0.27179	30	2	9.54147	9.9177
Beta	L	390	K	L390K	9.2467	-0.0604	29	3	9.15845	9.25455	9.32711	9.69648	-0.30489	16	2	9.62101	9.77196
Beta	L	390	L	L390L	9.3071	0	27320	3	9.21133	9.35446	9.35552	10.00138	0	17655	2	9.9215	10.08125
Beta	L	390	M	L390M	9.33292	0.02582	35	3	9.25652	9.37706	9.36517	10.03602	0.03464	18	2	10.04839	10.02364
Beta	L	390	N	L390N	9.19371	-0.11339	31	3	9.0768	9.16574	9.33859	9.576	-0.42538	18	2	9.46463	9.68736
Beta	L	390	P	L390P	8.80113	-0.50597	16	3	8.64263	8.89308	8.86769	8.78704	-1.21433	9	2	8.76503	8.80906
Beta	L	390	Q	L390Q	9.13871	-0.16839	19	3	8.98122	9.01288	9.42204	9.7913	-0.21008	13	2	9.88904	9.69357
Beta	L	390	R	L390R	9.17085	-0.13625	23	3	9.02722	9.20974	9.2756	9.84887	-0.15251	14	2	9.77096	9.92678
Beta	L	390	S	L390S	9.07047	-0.23663	26	3	8.95733	9.0925	9.16159	9.1632	-0.83818	15	2	8.98376	9.34264
Beta	L	390	T	L390T	9.07279	-0.23431	33	3	8.88144	9.12174	9.21518	9.46725	-0.53413	21	2	9.32865	9.60584
Beta	L	390	V	L390V	9.21276	-0.09434	27	3	9.15016	9.18357	9.30455	9.65721	-0.34416	18	2	9.52538	9.78905
Beta	L	390	W	L390W	9.10945	-0.19765	29	3	9.00116	9.05257	9.27462	9.33023	-0.67115	22	2	9.22976	9.43069
Beta	L	390	Y	L390Y	9.27067	-0.03643	20	3	9.14095	9.40889	9.26217	10.15118	0.1498	11	2	10.00435	10.29802
Beta	C	391	A	C391A	9.18712	-0.11998	25	3	9.04398	9.25042	9.26696	9.74322	-0.25816	15	2	9.71204	9.77441
Beta	C	391	C	C391C	9.3071	0	27320	3	9.21133	9.35446	9.35552	10.00138	0	17655	2	9.9215	10.08125
Beta	C	391	D	C391D	9.21167	-0.09543	14	3	8.9782	9.28582	9.371	9.76512	-0.23626	10	2	9.63093	9.89931
Beta	C	391	E	C391E	9.29344	-0.01366	17	3	9.22719	9.30666	9.34647	9.90092	-0.10046	13	2	9.96775	9.83409
Beta	C	391	F	C391F	9.05737	-0.24973	20	3	8.89486	9.06798	9.20927	9.26395	-0.73743	12	2	9.17872	9.34917
Beta	C	391	G	C391G	9.04494	-0.26216	11	3	8.90772	9.00184	9.22527	9.49031	-0.51107	7	2	9.23235	9.74827
Beta	C	391	H	C391H	9.184	-0.1231	18	3	8.98977	9.26324	9.299	9.53409	-0.46729	14	2	9.313	9.75517
Beta	C	391	I	C391I	9.22842	-0.07868	27	3	9.14708	9.25837	9.27981	9.42258	-0.5788	16	2	9.22145	9.62371
Beta	C	391	K	C391K	9.22704	-0.08006	23	3	9.11896	9.29078	9.27138	9.83296	-0.16842	15	2	9.77395	9.89197
Beta	C	391	L	C391L	9.12085	-0.18625	9	3	8.9951	9.17007	9.19737	9.53953	-0.46185	7	2	9.66396	9.4151
Beta	C	391	M	C391M	9.10384	-0.20326	17	3	8.96501	9.18102	9.1655	9.56443	-0.43695	11	2	9.35621	9.77265
Beta	C	391	N	C391N	9.23768	-0.06942	14	3	9.18754	9.20088	9.32463	9.62745	-0.37393	8	2	9.29389	9.96101
Beta	C	391	P	C391P	9.18927	-0.11783	34	3	9.07013	9.22419	9.27349	9.756	-0.24538	22	2	9.74397	9.76803
Beta	C	391	Q	C391Q	9.22332	-0.08378	22	3	9.10688	9.28652	9.27657	9.8526	-0.14878	14	2	9.65321	10.05198
Beta	C	391	R	C391R	9.22608	-0.08102	16	3	9.09991	9.26204	9.31628	9.4999	-0.50148	11	2	9.14411	9.85569
Beta	C	391	S	C391S	9.21697	-0.09013	20	3	9.09001	9.25865	9.30227	9.39663	-0.60475	11	2	9.52252	9.27073
Beta	C	391	T	C391T	9.17561	-0.13149	16	3	8.96084	9.26851	9.29749	9.67902	-0.32236	12	2	9.63633	9.72171
Beta	C	391	V	C391V	9.10109	-0.20601	23	3	8.93532	9.20158	9.16637	9.79089	-0.21049	15	2	9.81176	9.77002
Beta	C	391	W	C391W	8.99646	-0.31065	24	3	8.84252	9.11149	9.03536	9.20719	-0.79419	17	2	9.0174	9.39698
Beta	C	391	Y	C391Y	9.10426	-0.20285	21	3	8.84643	9.12559	9.34075	9.22873	-0.77264	11	2	9.33885	9.11862
Beta	F	392	A	F392A	9.30321	-0.00389	18	3	9.19144	9.43383	9.28437	9.88614	-0.11523	13	2	9.75872	10.01357
Beta	F	392	C	F392C	9.21512	-0.09198	10	3	9.03992	9.29665	9.30878	9.91934	-0.08204	8	2	9.65865	10.18002
Beta	F	392	D	F392D	8.86587	-0.44123	20	3	8.70532	8.9548	8.93749	9.02771	-0.97367	13	2	8.94883	9.10658
Beta	F	392	E	F392E	8.88093	-0.42617	15	3	8.80495	8.84984	8.98801	8.74527	-1.25611	12	2	9.0785	8.41203
Beta	F	392	F	F392F	9.3071	0	27320	3	9.21133	9.35446	9.35552	10.00138	0	17655	2	9.9215	10.08125
Beta	F	392	G	F392G	8.95324	-0.35387	15	3	8.93319	8.84623	9.08029	9.06523	-0.93615	9	2	8.89032	9.24014
Beta	F	392	H	F392H	9.18937	-0.11774	17	3	9.11635	9.15171	9.30004	9.58658	-0.4148	11	2	9.42871	9.74445
Beta	F	392	I	F392I	9.24698	-0.03645	17	2	9.13157	NA	9.36239	9.78138	-0.14013	8	1	9.78138	NA
Beta	F	392	K	F392K	8.98277	-0.32433	22	3	8.88452	9.1481	8.9157	9.1301	-0.87128	13	2	8.90398	9.35622
Beta	F	392	L	F392L	9.26638	-0.04072	31	3	9.16097	9.35066	9.2875	9.69809	-0.30329	18	2	9.56492	9.83126
Beta	F	392	M	F392M	9.37153	0.01708	13	1	NA	9.37153	NA	10.01431	-0.06695	12	1	NA	10.01431
Beta	F	392	N	F392N	8.87273	-0.43437	15	3	8.73923	8.72595	9.15301	9.05325	-0.94813	8	2	8.8227	9.2838
Beta	F	392	P	F392P	9.30415	-0.00295	24	3	9.24462	9.3026	9.36525	9.88368	-0.1177	15	2	9.89822	9.86913
Beta	F	392	Q	F392Q	8.96717	-0.33993	17	3	8.88623	8.97814	9.03714	9.14459	-0.85679	12	2	8.97406	9.31512
Beta	F	392	R	F392R	8.67253	-0.63457	18	3	8.70757	8.59738	8.71264	8.8346	-1.16678	10	2	8.8667	8.8025
Beta	F	392	S	F392S	9.25787	-0.04923	23	3	9.21753	9.21687	9.33921	9.5818	-0.41958	13	2	9.66668	9.49691
Beta	F	392	T	F392T	9.31389	0.00679	19	3	9.28118	9.42311	9.23737	9.85669	-0.14469	10	2	9.88453	9.82886
Beta	F	392	V	F392V	9.22296	-0.08414	17	3	9.14807	9.45101	9.06981	9.92096	-0.00054	8	1	9.92096	NA
Beta	F	392	W	F392W	9.38031	0.0732	14	3	9.28481	9.39987	9.45625	10.21623	0.21486	10	2	10.07872	10.35374
Beta	F	392	Y	F392Y	9.29833	-0.00877	12	3	9.33778	9.17101	9.3862	9.96825	-0.03312	7	2	10.24351	9.693
Beta	T	393	A	T393A	9.33924	0.03214	26	3	9.27733	9.40923	9.33115	10.02557	0.02419	17	2	9.96157	10.08957
Beta	T	393	C	T393C	9.14489	-0.16221	29	3	8.98341	9.23719	9.21407	9.26125	-0.74013	17	2	9.2093	9.3132
Beta	T	393	D	T393D	9.27928	-0.02782	31	3	9.18195	9.26959	9.38629	9.78728	-0.2141	19	2	9.72437	9.85019
Beta	T	393	E	T393E	9.28357	-0.02353	26	3	9.16432	9.3105	9.3759	9.94038	-0.061	18	2	9.91041	9.97034
Beta	T	393	F	T393F	8.97021	-0.33689	24	3	8.9005	8.94493	9.06519	9.15022	-0.85115	14	2	9.11882	9.18162
Beta	T	393	G	T393G	9.34753	0.04043	29	3	9.33121	9.34228	9.3691	9.60969	-0.39169	18	2	9.46204	9.75734
Beta	T	393	H	T393H	9.22185	-0.08525	27	3	9.15257	9.28044	9.23254	9.52561	-0.47577	18	2	9.37697	9.67425
Beta	T	393	I	T393I	9.26768	-0.03943	30	3	9.20264	9.28083	9.31956	9.57917	-0.4222	18	2	9.47618	9.68217
Beta	T	393	K	T393K	9.33686	0.02976	25	3	9.19352	9.41043	9.40662	9.88595	-0.11542	15	2	9.78862	9.98329
Beta	T	393	L	T393L	9.18693	-0.12017	26	3	9.16192	9.22791	9.17096	9.50925	-0.49213	17	2	9.21742	9.80108
Beta	T	393	M	T393M	9.15734	-0.14976	17	3	9.14481	9.12161	9.20559	9.57771	-0.42367	13	2	9.49821	9.6572
Beta	T	393	N	T393N	9.26471	-0.04239	16	3	9.14821	9.28658	9.35934	9.81648	-0.18489	10	2	9.4518	10.18117
Beta	T	393	P	T393P	8.87866	-0.42844	17	3	8.72286	9.00787	8.90525	9.2779	-0.72347	14	2	9.4074	9.14841
Beta	T	393	Q	T393Q	9.2625	-0.0446	16	3	9.06625	9.36368	9.35756	9.92113	-0.08025	11	2	9.93102	9.91123
Beta	T	393	R	T393R	9.2512	-0.0559	24	3	9.1565	9.23627	9.36081	9.84503	-0.15635	13	2	9.78119	9.90887
Beta	T	393	S	T393S	9.21962	-0.08748	14	3	9.0856	9.31744	9.25583	9.85034	-0.15104	12	2	9.74981	9.95087
Beta	T	393	T	T393T	9.3071	0	27320	3	9.21133	9.35446	9.35552	10.00138	0	17655	2	9.9215	10.08125
Beta	T	393	V	T393V	9.25941	-0.04769	18	3	9.19254	9.27626	9.30944	9.7351	-0.26628	11	2	9.68889	9.78131
Beta	T	393	W	T393W	8.85562	-0.45148	31	3	8.81172	8.85979	8.89537	8.62807	-1.3733	21	2	8.52238	8.73377
Beta	T	393	Y	T393Y	9.20586	-0.10124	12	3	9.01942	9.34208	9.25607	9.73477	-0.2666	11	2	9.64443	9.82512
Beta	N	394	A	N394A	9.33001	0.02291	15	3	9.29912	9.24674	9.44416	9.9013	-0.10008	8	2	9.57394	10.22865
Beta	N	394	C	N394C	9.21823	-0.08887	20	3	9.09747	9.21641	9.34081	9.82532	-0.17606	13	2	9.93785	9.7128
Beta	N	394	D	N394D	9.13097	-0.17613	10	3	8.84716	9.3005	9.24526	9.96107	-0.04031	8	2	9.96148	9.96066
Beta	N	394	E	N394E	9.28068	-0.02642	10	3	9.12298	9.44538	9.27367	10.04621	0.04483	6	2	9.94856	10.14386
Beta	N	394	F	N394F	9.26617	-0.04093	12	3	9.11433	9.34484	9.33934	9.85785	-0.14353	7	2	9.67242	10.04328
Beta	N	394	G	N394G	9.35431	0.04721	11	3	9.34726	9.33597	9.37971	9.62819	-0.37319	7	2	9.72166	9.53473
Beta	N	394	H	N394H	9.29482	-0.01228	17	3	9.20639	9.33982	9.33826	10.03509	0.03371	12	2	9.87902	10.19115
Beta	N	394	I	N394I	9.30897	0.00186	12	3	9.35461	9.31887	9.25342	9.62072	-0.38066	11	2	9.5545	9.68694
Beta	N	394	K	N394K	9.33768	0.03058	10	3	9.31455	9.30554	9.39296	9.70935	-0.29203	4	2	9.79937	9.61932
Beta	N	394	L	N394L	9.21919	-0.08791	13	3	9.04584	9.3618	9.24992	9.60323	-0.39815	6	2	9.39112	9.81533
Beta	N	394	M	N394M	9.24688	-0.06022	17	3	9.11134	9.32626	9.30306	9.71016	-0.29122	11	2	9.53825	9.88207
Beta	N	394	N	N394N	9.3071	0	27320	3	9.21133	9.35446	9.35552	10.00138	0	17655	2	9.9215	10.08125
Beta	N	394	P	N394P	9.3251	0.018	13	3	9.22417	9.41042	9.3407	9.60019	-0.40119	9	2	9.40348	9.79689
Beta	N	394	Q	N394Q	9.28579	-0.02131	16	3	9.20935	9.25138	9.39664	9.8557	-0.14568	10	2	9.66324	10.04816
Beta	N	394	R	N394R	9.35403	0.04693	9	3	9.56478	9.34727	9.15005	10.06299	0.06161	8	2	10.31935	9.80664
Beta	N	394	S	N394S	9.34549	0.03839	11	3	9.25084	9.32897	9.45665	10.06517	0.06379	8	2	10.18008	9.95027
Beta	N	394	T	N394T	9.35972	0.05262	19	3	9.24725	9.44093	9.39099	9.94617	-0.05521	11	2	9.98779	9.90456
Beta	N	394	V	N394V	9.29361	-0.0135	15	3	9.25227	9.27353	9.35501	10.01992	0.01854	12	2	9.92991	10.10993
Beta	N	394	W	N394W	9.20185	-0.10526	21	3	9.06978	9.25305	9.2827	9.66778	-0.3336	12	2	9.71155	9.624
Beta	N	394	Y	N394Y	9.29927	-0.00783	25	3	9.18293	9.38941	9.32547	9.67187	-0.32951	17	2	9.513	9.83075
Beta	V	395	A	V395A	9.19926	-0.10785	12	3	9.10191	9.18487	9.31099	9.6778	-0.32358	8	2	9.67341	9.68218
Beta	V	395	C	V395C	9.1868	-0.1203	10	3	9.09139	9.24065	9.22838	9.73766	-0.26372	7	2	9.73786	9.73746
Beta	V	395	D	V395D	6.75015	-2.55696	26	3	5.7742	7.31179	7.16445	6.70511	-3.29627	22	2	6.68746	6.72276
Beta	V	395	E	V395E	7.891	-1.41611	18	3	7.46526	8.09168	8.11606	7.24135	-2.76003	13	2	6.92973	7.55296
Beta	V	395	F	V395F	8.98519	-0.32191	17	3	8.83698	9.08033	9.03827	9.24989	-0.75149	10	2	9.03488	9.4649
Beta	V	395	G	V395G	9.03823	-0.26887	21	3	8.93089	9.09179	9.092	9.1467	-0.85468	16	2	9.00605	9.28735
Beta	V	395	H	V395H	8.65065	-0.65645	18	3	8.48306	8.72373	8.74515	7.95066	-2.05072	15	2	7.78696	8.11435
Beta	V	395	I	V395I	9.25807	-0.04903	16	3	9.2105	9.24253	9.32117	10.10437	0.10299	12	2	9.84193	10.36681
Beta	V	395	K	V395K	8.37009	-0.93701	17	3	8.10011	8.49443	8.51572	7.90269	-2.09869	14	2	7.4034	8.40198
Beta	V	395	L	V395L	9.34444	0.03734	16	3	9.27492	9.38294	9.37546	9.92323	-0.07815	12	2	9.76391	10.08255
Beta	V	395	M	V395M	9.32587	0.01877	9	3	9.10088	9.49086	9.38588	10.02772	0.02634	5	2	9.9594	10.09603
Beta	V	395	N	V395N	8.05641	-1.25069	18	3	7.90522	8.13258	8.13144	7.07114	-2.93024	13	2	6.95747	7.18481
Beta	V	395	P	V395P	7.00633	-2.30077	19	3	5.90306	7.24531	7.87063	6.68112	-3.32025	17	2	6.63503	6.72722
Beta	V	395	Q	V395Q	8.72427	-0.58283	27	3	8.59504	8.72504	8.85272	8.2263	-1.77508	17	2	8.00542	8.44718
Beta	V	395	R	V395R	8.77686	-0.53024	7	3	8.71311	8.79326	8.82421	8.7753	-1.22608	5	2	8.95375	8.59685
Beta	V	395	S	V395S	8.76159	-0.54551	19	3	8.7209	8.82631	8.73756	8.19124	-1.81014	10	2	8.18512	8.19736
Beta	V	395	T	V395T	8.83063	-0.47647	20	3	8.7154	8.94071	8.83579	8.91364	-1.08774	9	2	8.92668	8.90059
Beta	V	395	V	V395V	9.3071	0	27320	3	9.21133	9.35446	9.35552	10.00138	0	17655	2	9.9215	10.08125
Beta	V	395	W	V395W	8.57098	-0.73613	21	3	8.33026	8.64681	8.73586	7.45825	-2.54312	15	2	7.43956	7.47695
Beta	V	395	Y	V395Y	8.65385	-0.65325	18	3	8.61219	8.49913	8.85024	8.20628	-1.7951	9	2	8.54828	7.86428
Beta	Y	396	A	Y396A	8.77893	-0.52817	17	3	8.66436	8.84813	8.82429	8.89235	-1.10903	10	2	8.59904	9.18565
Beta	Y	396	C	Y396C	9.07585	-0.23126	17	3	8.91611	9.19494	9.11649	9.14261	-0.85876	11	2	9.06079	9.22444
Beta	Y	396	D	Y396D	8.87827	-0.42883	21	3	8.74423	8.89656	8.99403	8.65747	-1.34391	9	2	8.54529	8.76965
Beta	Y	396	E	Y396E	8.83685	-0.47026	26	3	8.69846	8.97176	8.84032	8.64293	-1.35845	18	2	8.60621	8.67966
Beta	Y	396	F	Y396F	9.32012	0.01302	24	3	9.24177	9.374	9.3446	9.93125	-0.07013	15	2	9.86102	10.00148
Beta	Y	396	G	Y396G	7.59134	-1.71576	18	3	6.91443	7.87612	7.98347	6.90589	-3.09549	16	2	6.85152	6.96026
Beta	Y	396	H	Y396H	9.05548	-0.25162	28	3	8.92855	9.14629	9.0916	9.21347	-0.78791	18	2	9.13725	9.28969
Beta	Y	396	I	Y396I	9.28552	-0.02158	26	3	9.27062	9.27155	9.31439	9.94071	-0.06067	17	2	9.8033	10.07812
Beta	Y	396	K	Y396K	8.80606	-0.50104	14	3	8.65995	8.82816	8.93007	8.73337	-1.26801	8	2	8.75437	8.71238
Beta	Y	396	L	Y396L	9.12965	-0.17745	20	3	9.09332	8.98128	9.31435	9.51509	-0.48629	12	2	9.63056	9.39962
Beta	Y	396	M	Y396M	9.1776	-0.12951	16	3	9.10894	9.15404	9.2698	9.56027	-0.44111	10	2	9.44177	9.67877
Beta	Y	396	N	Y396N	9.29624	-0.01086	23	3	9.21723	9.31079	9.36071	9.86547	-0.13591	15	2	9.71152	10.01942
Beta	Y	396	P	Y396P	5.64096	-3.66614	16	3	5.12243	6.04199	5.75845	6.58165	-3.41972	13	2	6.66127	6.50204
Beta	Y	396	Q	Y396Q	8.993	-0.3141	23	3	8.87533	9.15739	8.94629	8.97278	-1.0286	14	2	8.74579	9.19977
Beta	Y	396	R	Y396R	8.64799	-0.65911	15	3	8.49998	8.72851	8.71547	8.3475	-1.65387	10	2	8.15042	8.54459
Beta	Y	396	S	Y396S	8.88602	-0.42108	14	3	8.86049	8.8549	8.94268	8.94823	-1.05315	12	2	8.74432	9.15214
Beta	Y	396	T	Y396T	9.24835	-0.05875	16	3	9.10797	9.26305	9.37403	9.77602	-0.22536	10	2	9.67223	9.87982
Beta	Y	396	V	Y396V	9.31715	0.01005	14	3	9.21895	9.3547	9.3778	9.80199	-0.19938	12	2	9.74803	9.85596
Beta	Y	396	W	Y396W	9.22298	-0.08412	15	3	9.18071	9.10799	9.38025	9.68286	-0.31852	8	2	10.13584	9.22988
Beta	Y	396	Y	Y396Y	9.3071	0	27320	3	9.21133	9.35446	9.35552	10.00138	0	17655	2	9.9215	10.08125
Beta	A	397	A	A397A	9.3071	0	27320	3	9.21133	9.35446	9.35552	10.00138	0	17655	2	9.9215	10.08125
Beta	A	397	C	A397C	9.20643	-0.10067	19	3	9.01533	9.32523	9.27873	9.63985	-0.36153	11	2	9.66717	9.61252
Beta	A	397	D	A397D	5.58623	-3.72087	14	3	5.13022	5.59387	6.03461	6.66234	-3.33903	10	2	6.54606	6.77862
Beta	A	397	E	A397E	8.00505	-1.30205	21	3	7.79016	8.38289	7.8421	7.39669	-2.60469	14	2	7.12221	7.67117
Beta	A	397	F	A397F	8.73029	-0.57682	11	3	8.71272	8.68118	8.79696	8.86019	-1.14119	7	2	8.66859	9.05179
Beta	A	397	G	A397G	7.86303	-1.44407	17	3	7.47307	8.07524	8.04079	7.32166	-2.67972	14	2	7.19132	7.45199
Beta	A	397	H	A397H	7.09896	-2.20814	16	3	6.46129	7.2221	7.6135	6.84567	-3.15571	11	2	6.90384	6.7875
Beta	A	397	I	A397I	9.21856	-0.08855	16	3	9.14074	9.24639	9.26854	9.65514	-0.34624	10	2	9.72292	9.58735
Beta	A	397	K	A397K	6.85549	-2.45162	12	3	6.1705	6.68678	7.70918	7.08931	-2.91207	9	2	7.4439	6.73472
Beta	A	397	L	A397L	9.22503	-0.08207	18	3	9.07506	9.28497	9.31507	10.02087	0.01949	13	2	9.99113	10.05061
Beta	A	397	M	A397M	9.18119	-0.12591	17	3	9.08033	9.13894	9.32431	9.75903	-0.24235	11	2	9.62125	9.8968
Beta	A	397	N	A397N	5.78275	-3.52436	19	3	5.18711	6.56291	5.59822	7.15034	-2.85103	13	2	6.94548	7.35521
Beta	A	397	P	A397P	5.59833	-3.70877	16	3	5.16659	6.12547	5.50295	6.58805	-3.41333	15	2	6.57741	6.59869
Beta	A	397	Q	A397Q	8.48501	-0.82209	14	3	8.31965	8.6168	8.51858	7.89575	-2.10563	11	2	7.64199	8.1495
Beta	A	397	R	A397R	7.02826	-2.27885	18	3	6.55736	7.15025	7.37715	6.93435	-3.06703	12	2	6.91511	6.95358
Beta	A	397	S	A397S	8.61687	-0.69023	15	3	8.32759	8.64419	8.87883	7.85702	-2.14436	10	2	7.91981	7.79424
Beta	A	397	T	A397T	8.64184	-0.66526	20	3	8.50408	8.83885	8.58258	8.6675	-1.33388	12	2	8.48385	8.85116
Beta	A	397	V	A397V	9.23227	-0.07483	13	3	9.08459	9.25303	9.3592	9.5897	-0.41168	8	2	9.53189	9.64752
Beta	A	397	W	A397W	8.82253	-0.48457	26	3	8.78802	8.8406	8.83897	8.51272	-1.48866	17	2	8.42084	8.60459
Beta	A	397	Y	A397Y	8.53347	-0.77363	22	3	8.41713	8.63824	8.54503	7.95333	-2.04805	12	2	7.82428	8.08238
Beta	D	398	A	D398A	6.61753	-2.68957	17	3	5.57055	7.2885	6.99355	6.79113	-3.21025	18	2	6.67776	6.9045
Beta	D	398	C	D398C	6.01259	-3.29451	19	3	5.15984	5.91573	6.96222	6.88848	-3.1129	13	2	6.94459	6.83237
Beta	D	398	D	D398D	9.3071	0	27320	3	9.21133	9.35446	9.35552	10.00138	0	17655	2	9.9215	10.08125
Beta	D	398	E	D398E	6.28833	-3.01877	18	3	5.4902	6.50457	6.87021	6.74813	-3.25325	12	2	6.71781	6.77845
Beta	D	398	F	D398F	6.75881	-2.5483	12	3	6.02916	6.7399	7.50735	6.90532	-3.09606	12	2	6.96198	6.84866
Beta	D	398	G	D398G	6.09411	-3.21299	30	3	5.58475	6.58665	6.11093	6.84437	-3.15701	20	2	6.79921	6.88953
Beta	D	398	H	D398H	8.49312	-0.81399	31	3	8.0321	8.92068	8.52657	7.52764	-2.47374	17	2	7.51041	7.54486
Beta	D	398	I	D398I	6.20221	-3.10489	19	3	5.58011	6.42002	6.60649	6.73284	-3.26854	17	2	6.64676	6.81891
Beta	D	398	K	D398K	7.20933	-2.09777	19	3	6.43734	8.17746	7.01319	6.74109	-3.26029	10	2	6.74414	6.73803
Beta	D	398	L	D398L	6.36198	-2.94512	12	3	5.28218	7.16299	6.64077	6.87282	-3.12856	12	2	6.72416	7.02148
Beta	D	398	M	D398M	7.44056	-1.86655	15	3	6.91836	7.76345	7.63986	7.01479	-2.98659	11	2	6.74563	7.28395
Beta	D	398	N	D398N	6.1632	-3.1439	27	3	5.2191	6.71928	6.55123	6.66273	-3.33865	19	2	6.65658	6.66887
Beta	D	398	P	D398P	6.45087	-2.85623	14	3	6.36534	5.76376	7.2235	6.49903	-3.50235	15	2	6.30529	6.69277
Beta	D	398	Q	D398Q	6.43867	-2.86843	20	3	5.72244	7.02886	6.56471	6.60456	-3.39682	15	2	6.61066	6.59847
Beta	D	398	R	D398R	6.66013	-2.64698	22	3	5.65726	7.58851	6.73461	6.69756	-3.30382	16	2	6.54797	6.84714
Beta	D	398	S	D398S	5.85119	-3.43223	4	2	5.19966	NA	6.50273	6.58263	-3.33887	2	1	6.58263	NA
Beta	D	398	T	D398T	6.8292	-2.4779	29	3	5.89766	7.40218	7.18775	6.94931	-3.05207	19	2	6.96411	6.93451
Beta	D	398	V	D398V	6.27077	-3.03633	23	3	5.26867	6.66918	6.87445	6.81345	-3.18793	17	2	6.80558	6.82131
Beta	D	398	W	D398W	6.6301	-2.677	21	3	5.40204	7.20942	7.27886	6.78532	-3.21606	18	2	6.7802	6.79043
Beta	D	398	Y	D398Y	8.09819	-1.20891	19	3	7.80809	8.1684	8.31808	7.68358	-2.3178	13	2	7.79226	7.5749
Beta	S	399	A	S399A	8.65649	-0.65061	16	3	8.55051	8.68667	8.7323	8.50986	-1.49152	8	2	8.26956	8.75015
Beta	S	399	C	S399C	8.48507	-0.82203	26	3	8.31519	8.53689	8.60313	8.17827	-1.82311	16	2	7.97719	8.37935
Beta	S	399	D	S399D	7.2649	-2.0422	19	3	6.75265	7.64337	7.39867	6.87486	-3.12652	14	2	6.78305	6.96666
Beta	S	399	E	S399E	7.33612	-1.97099	13	3	6.5798	7.67778	7.75076	6.97852	-3.02286	9	2	6.97271	6.98433
Beta	S	399	F	S399F	8.6194	-0.6877	18	3	8.43341	8.7355	8.6893	8.69172	-1.30966	10	2	8.21616	9.16728
Beta	S	399	G	S399G	8.04463	-1.26248	11	3	7.80752	8.27094	8.05542	6.92709	-3.07429	12	2	7.00845	6.84573
Beta	S	399	H	S399H	8.23605	-1.07105	29	3	7.92785	8.32299	8.45732	7.28542	-2.71596	21	2	6.94733	7.6235
Beta	S	399	I	S399I	7.10499	-2.20211	19	3	6.45267	7.34925	7.51305	7.04558	-2.9558	12	2	6.99754	7.09362
Beta	S	399	K	S399K	7.55959	-1.74751	26	3	6.92501	7.7887	7.96504	7.01496	-2.98642	20	2	6.9531	7.07681
Beta	S	399	L	S399L	8.16676	-1.14035	20	3	7.76148	8.52486	8.21393	7.44399	-2.55739	12	2	7.46833	7.41965
Beta	S	399	M	S399M	8.66081	-0.64629	20	3	8.56462	8.77792	8.63991	8.63566	-1.36572	11	2	8.42843	8.84288
Beta	S	399	N	S399N	8.66239	-0.64471	15	3	8.57062	8.71055	8.706	8.30166	-1.69971	10	2	8.01999	8.58333
Beta	S	399	P	S399P	5.49389	-3.81321	33	3	5.21115	5.78552	5.48501	6.55713	-3.44425	27	2	6.45275	6.66151
Beta	S	399	Q	S399Q	8.66085	-0.64625	29	3	8.63385	8.67257	8.67614	8.13822	-1.86316	20	2	8.03003	8.24641
Beta	S	399	R	S399R	8.59081	-0.71629	29	3	8.43619	8.57801	8.75824	8.11712	-1.88426	14	2	7.873	8.36123
Beta	S	399	S	S399S	9.3071	0	27320	3	9.21133	9.35446	9.35552	10.00138	0	17655	2	9.9215	10.08125
Beta	S	399	T	S399T	9.15206	-0.15504	32	3	9.10727	9.09908	9.24983	9.7485	-0.25288	19	2	9.56055	9.93645
Beta	S	399	V	S399V	7.47613	-1.83098	19	3	7.04002	7.54587	7.84248	7.12919	-2.87219	14	2	7.16289	7.09548
Beta	S	399	W	S399W	8.65921	-0.64789	17	3	8.57898	8.69837	8.70027	8.09496	-1.90642	14	2	8.04582	8.1441
Beta	S	399	Y	S399Y	8.69502	-0.61208	24	3	8.63136	8.61559	8.8381	8.70914	-1.29224	16	2	8.62462	8.79365
Beta	F	400	A	F400A	5.88919	-3.41791	18	3	5.07351	6.30368	6.29038	6.78214	-3.21924	14	2	6.93835	6.62593
Beta	F	400	C	F400C	5.80472	-3.50238	22	3	5.04841	6.18292	6.18285	6.53894	-3.46243	18	2	6.46263	6.61525
Beta	F	400	D	F400D	5.58336	-3.72374	32	3	5.03694	5.76214	5.951	6.67927	-3.32211	20	2	6.57733	6.7812
Beta	F	400	E	F400E	5.67034	-3.63676	27	3	5.1873	5.63346	6.19027	6.90972	-3.09166	19	2	6.78493	7.03451
Beta	F	400	F	F400F	9.3071	0	27320	3	9.21133	9.35446	9.35552	10.00138	0	17655	2	9.9215	10.08125
Beta	F	400	G	F400G	6.0364	-3.2707	25	3	5.33582	6.27174	6.50165	6.86884	-3.13254	19	2	6.65192	7.08576
Beta	F	400	H	F400H	5.98932	-3.31778	9	3	5.39782	6.57011	6.00002	6.49198	-3.5094	9	2	6.19215	6.7918
Beta	F	400	I	F400I	5.74144	-3.56566	18	3	5.27487	5.30501	6.64446	6.69948	-3.3019	13	2	6.56498	6.83398
Beta	F	400	K	F400K	6.33591	-2.97119	10	3	5.19427	6.01018	7.80328	6.8175	-3.18388	11	2	6.75603	6.87896
Beta	F	400	L	F400L	6.90475	-2.40235	25	3	5.76252	7.66073	7.29101	6.79367	-3.20771	20	2	6.84051	6.74682
Beta	F	400	M	F400M	8.78824	-0.51886	27	3	8.80042	8.69423	8.87006	8.20911	-1.79227	19	2	8.00319	8.41504
Beta	F	400	N	F400N	5.67696	-3.63014	15	3	5.04521	5.52754	6.45812	6.69555	-3.30583	15	2	6.62346	6.76765
Beta	F	400	P	F400P	5.6817	-3.6254	17	3	5	5.85211	6.19299	6.58931	-3.41207	12	2	6.4657	6.71292
Beta	F	400	Q	F400Q	6.18144	-3.12566	18	3	5.49872	6.80285	6.24275	6.81698	-3.1844	12	2	6.95598	6.67797
Beta	F	400	R	F400R	6.4598	-2.8473	18	3	6.17995	6.10124	7.09822	6.98358	-3.01779	17	2	6.98618	6.98098
Beta	F	400	S	F400S	5.88966	-3.41744	19	3	5.95388	5.66698	6.04812	6.50799	-3.49338	14	2	6.34053	6.67546
Beta	F	400	T	F400T	5.71727	-3.58983	16	3	5.20286	5.97737	5.97158	6.72135	-3.28003	14	2	6.77581	6.66689
Beta	F	400	V	F400V	6.22695	-3.08015	20	3	5.44646	7.13378	6.1006	6.61783	-3.38355	16	2	6.51919	6.71647
Beta	F	400	W	F400W	6.04678	-3.26032	18	3	5.38549	6.05738	6.69749	6.73852	-3.26286	16	2	6.84682	6.63022
Beta	F	400	Y	F400Y	7.87066	-1.43644	22	3	7.19371	8.08453	8.33375	7.05921	-2.94217	16	2	6.93055	7.18787
Beta	V	401	A	V401A	8.26635	-1.04075	20	3	7.84234	8.40014	8.55656	7.32675	-2.67463	13	2	7.18584	7.46766
Beta	V	401	C	V401C	8.52115	-0.78595	22	3	8.35099	8.64802	8.56445	8.18697	-1.81441	17	2	8.11967	8.25426
Beta	V	401	D	V401D	5.51506	-3.79204	15	3	5.18843	5.67528	5.68149	6.76914	-3.23223	12	2	6.69976	6.83853
Beta	V	401	E	V401E	5.84023	-3.46687	23	3	5.69936	5.92334	5.898	6.92056	-3.08082	20	2	6.85397	6.98715
Beta	V	401	F	V401F	5.47967	-3.82743	12	3	5.41725	5.2819	5.73984	6.50377	-3.4976	7	2	6.57449	6.43305
Beta	V	401	G	V401G	6.40682	-2.94816	11	2	NA	5.56907	7.24458	6.49459	-3.50678	12	2	6.42404	6.56515
Beta	V	401	H	V401H	5.34118	-3.96593	13	3	5	5.53213	5.4914	6.53161	-3.46977	14	2	6.41981	6.64341
Beta	V	401	I	V401I	9.03453	-0.27257	21	3	8.87691	9.06565	9.16103	8.60157	-1.3998	12	2	8.93273	8.27042
Beta	V	401	K	V401K	5.38323	-3.92387	17	3	5.01556	5.48759	5.64655	6.66118	-3.34019	11	2	6.50182	6.82055
Beta	V	401	L	V401L	8.53078	-0.77632	12	3	8.20687	8.44133	8.94414	7.98686	-2.01452	8	2	7.73149	8.24223
Beta	V	401	M	V401M	7.57629	-1.73082	32	3	6.84944	7.98894	7.89048	6.81953	-3.18185	21	2	6.74641	6.89265
Beta	V	401	N	V401N	5.83776	-3.46934	23	3	5.48169	6.33315	5.69845	6.50765	-3.49373	16	2	6.44727	6.56803
Beta	V	401	P	V401P	5.52331	-3.78379	18	3	5.19124	5.15685	6.22184	6.71453	-3.28684	12	2	6.67988	6.74919
Beta	V	401	Q	V401Q	5.31694	-3.99016	18	3	5.10121	5.59103	5.2586	6.69609	-3.30529	19	2	6.83162	6.56056
Beta	V	401	R	V401R	6.00461	-3.3025	23	3	5.19207	6.65724	6.16451	6.52811	-3.47327	16	2	6.44072	6.6155
Beta	V	401	S	V401S	6.04843	-3.25868	6	3	5.73251	6.56307	5.84971	6.61011	-3.39127	8	2	6.70046	6.51976
Beta	V	401	T	V401T	8.75855	-0.54855	18	3	8.60042	8.86693	8.8083	8.62394	-1.37744	12	2	8.34404	8.90383
Beta	V	401	V	V401V	9.3071	0	27320	3	9.21133	9.35446	9.35552	10.00138	0	17655	2	9.9215	10.08125
Beta	V	401	W	V401W	5.42381	-3.8833	29	3	5.07299	5.73139	5.46704	6.65285	-3.34853	20	2	6.54714	6.75855
Beta	V	401	Y	V401Y	5.64505	-3.66205	18	3	5.39161	5.19188	6.35167	6.72668	-3.2747	12	2	6.5992	6.85417
Beta	I	402	A	I402A	7.41865	-1.88846	16	3	6.67269	7.46467	8.11858	6.84301	-3.15837	12	2	7.0336	6.65242
Beta	I	402	C	I402C	8.87671	-0.43039	25	3	8.74878	8.90789	8.97347	9.15763	-0.84375	18	2	8.94359	9.37167
Beta	I	402	D	I402D	5.12787	-4.17923	9	3	5	5.38362	5	6.63619	-3.36519	9	2	6.53131	6.74108
Beta	I	402	E	I402E	5.87475	-3.43235	23	3	5.16444	6.61993	5.83989	6.69156	-3.30982	17	2	6.55367	6.82944
Beta	I	402	F	I402F	5.7176	-3.5895	14	3	5.0468	6.40176	5.70424	6.50242	-3.49896	13	2	6.40438	6.60046
Beta	I	402	G	I402G	5.66659	-3.64051	18	3	5.47768	5.54123	5.98087	6.55958	-3.44179	13	2	6.57443	6.54473
Beta	I	402	H	I402H	5.36117	-3.94593	23	3	5.13429	5.49323	5.45599	6.63678	-3.3646	16	2	6.55574	6.71781
Beta	I	402	I	I402I	9.3071	0	27320	3	9.21133	9.35446	9.35552	10.00138	0	17655	2	9.9215	10.08125
Beta	I	402	K	I402K	5.58671	-3.72039	18	3	5.32935	5.50008	5.93069	6.56727	-3.4341	12	2	6.5462	6.58835
Beta	I	402	L	I402L	9.21603	-0.09107	27	3	9.06677	9.24981	9.33152	9.51518	-0.4862	19	2	9.38809	9.64226
Beta	I	402	M	I402M	7.22827	-2.07883	28	3	6.16861	7.70625	7.80995	7.20591	-2.79546	20	2	7.04646	7.36536
Beta	I	402	N	I402N	6.11138	-3.19572	17	3	5.24948	6.48338	6.60127	6.7244	-3.27698	12	2	6.54149	6.90731
Beta	I	402	P	I402P	5.37129	-3.93581	15	3	5.12254	5.23289	5.75843	6.61352	-3.38786	15	2	6.67329	6.55374
Beta	I	402	Q	I402Q	5.75671	-3.55039	22	3	5.31735	5.72124	6.23155	6.59195	-3.40943	17	2	6.55033	6.63358
Beta	I	402	R	I402R	6.32648	-2.98062	15	3	5.62912	7.34486	6.00546	6.70944	-3.29194	12	2	6.77945	6.63942
Beta	I	402	S	I402S	6.3079	-2.9992	18	3	5.47047	6.38907	7.06415	6.66438	-3.337	17	2	6.65544	6.67331
Beta	I	402	T	I402T	8.58935	-0.71775	18	3	8.29743	8.71455	8.75607	7.75397	-2.24741	11	2	7.63963	7.86832
Beta	I	402	V	I402V	9.39055	0.08345	18	3	9.24688	9.4816	9.44317	9.91414	-0.08724	10	2	10.02196	9.80633
Beta	I	402	W	I402W	5.27364	-4.03347	22	3	5.02986	5.40352	5.38753	6.7137	-3.28768	20	2	6.56064	6.86675
Beta	I	402	Y	I402Y	5.62372	-3.68339	17	3	5	5.54594	6.32521	6.649	-3.35237	13	2	6.76853	6.52947
Beta	R	403	A	R403A	9.38613	0.07902	24	3	9.32327	9.39329	9.44182	9.72048	-0.2809	12	2	9.74237	9.69859
Beta	R	403	C	R403C	8.94772	-0.35938	25	3	8.9394	8.95327	8.9505	8.57352	-1.42786	14	2	8.50491	8.64213
Beta	R	403	D	R403D	8.86172	-0.44538	17	3	8.71444	8.91608	8.95463	7.45968	-2.54169	12	2	7.21736	7.70201
Beta	R	403	E	R403E	8.75832	-0.54878	20	3	8.72083	8.79043	8.76371	8.15267	-1.84871	13	2	7.95343	8.3519
Beta	R	403	F	R403F	5.44772	-3.85938	20	3	5.04871	5.33093	5.96352	7.35537	-2.64601	14	2	7.45732	7.25341
Beta	R	403	G	R403G	8.99858	-0.30852	27	3	8.80635	9.0327	9.15669	8.57405	-1.42733	18	2	8.61414	8.53396
Beta	R	403	H	R403H	8.70269	-0.60441	20	3	8.21393	9.02218	8.87195	7.04412	-2.95726	14	2	6.77042	7.31782
Beta	R	403	I	R403I	5.70106	-3.60604	26	3	5.06888	6.17945	5.85484	7.07036	-2.93102	20	2	7.05723	7.08349
Beta	R	403	K	R403K	9.26626	-0.04085	11	3	9.34207	9.22155	9.23514	9.95641	-0.04497	7	2	9.92162	9.99119
Beta	R	403	L	R403L	6.37781	-2.92929	20	3	5.43047	6.45836	7.24459	7.58277	-2.41861	16	2	7.76561	7.39994
Beta	R	403	M	R403M	9.29358	-0.01352	22	3	9.27534	9.31171	9.2937	9.43413	-0.56725	12	2	9.23136	9.6369
Beta	R	403	N	R403N	9.00175	-0.30535	22	3	8.80271	9.02575	9.17679	8.8706	-1.13078	15	2	8.45561	9.28559
Beta	R	403	P	R403P	7.976	-1.3311	15	3	7.75187	8.03209	8.14404	7.6413	-2.36008	9	2	7.48522	7.79738
Beta	R	403	Q	R403Q	9.70462	0.39752	22	3	9.60831	9.86439	9.64116	9.45757	-0.5438	12	2	9.35835	9.55679
Beta	R	403	R	R403R	9.3071	0	27320	3	9.21133	9.35446	9.35552	10.00138	0	17655	2	9.9215	10.08125
Beta	R	403	S	R403S	9.80216	0.49506	11	3	9.71177	9.86478	9.82993	9.35272	-0.64866	10	2	8.941	9.76445
Beta	R	403	T	R403T	8.55345	-0.75365	20	3	8.40187	8.51769	8.7408	8.75428	-1.2471	12	2	8.67128	8.83728
Beta	R	403	V	R403V	5.73382	-3.57328	19	3	5.05275	6.06074	6.08798	6.76465	-3.23673	16	2	6.60873	6.92057
Beta	R	403	W	R403W	5.26377	-4.04333	21	3	5	5.11764	5.67367	6.75624	-3.24514	15	2	6.6716	6.84088
Beta	R	403	Y	R403Y	6.21227	-3.09484	27	3	5.57692	6.6541	6.40577	7.12579	-2.87559	20	2	7.03622	7.21536
Beta	G	404	A	G404A	8.33906	-0.96804	15	3	8.16379	8.49314	8.36026	8.95327	-1.04811	12	2	8.7924	9.11414
Beta	G	404	C	G404C	7.80669	-1.50041	27	3	7.27042	7.957	8.19265	8.01701	-1.98436	20	2	8.06664	7.96739
Beta	G	404	D	G404D	5.9402	-3.36691	27	3	5.38917	6.71189	5.71953	7.27313	-2.72825	18	2	7.02709	7.51916
Beta	G	404	E	G404E	7.94157	-1.36553	27	3	7.5807	8.22256	8.02147	8.71067	-1.29071	17	2	8.49574	8.9256
Beta	G	404	F	G404F	7.80638	-1.50072	20	3	7.41982	8.07964	7.9197	7.514	-2.48737	12	2	7.5349	7.49311
Beta	G	404	G	G404G	9.3071	0	27320	3	9.21133	9.35446	9.35552	10.00138	0	17655	2	9.9215	10.08125
Beta	G	404	H	G404H	8.30669	-1.00041	12	3	7.96234	8.49809	8.45964	8.14177	-1.8596	8	2	7.99485	8.2887
Beta	G	404	I	G404I	6.16703	-3.14007	16	3	5.11409	6.96771	6.41928	6.80933	-3.19205	12	2	6.82586	6.7928
Beta	G	404	K	G404K	8.58238	-0.72472	15	3	8.36004	8.68448	8.70263	8.64454	-1.35683	9	2	8.42655	8.86254
Beta	G	404	L	G404L	6.8774	-2.4297	21	3	5.30459	7.43576	7.89186	7.02886	-2.97252	15	2	6.91946	7.13826
Beta	G	404	M	G404M	7.8778	-1.4293	13	3	7.57579	7.92754	8.13007	7.69554	-2.30584	10	2	7.51645	7.87463
Beta	G	404	N	G404N	7.61764	-1.68946	11	3	7.23554	7.82944	7.78794	7.88206	-2.11931	8	2	7.7119	8.05223
Beta	G	404	P	G404P	5.8672	-3.4399	24	3	5.68339	5.54556	6.37265	6.92341	-3.07797	17	2	7.12145	6.72538
Beta	G	404	Q	G404Q	8.31574	-0.99136	25	3	8.03511	8.49781	8.41431	8.5337	-1.46767	15	2	8.32229	8.74512
Beta	G	404	R	G404R	8.31245	-0.99466	18	3	8.20754	8.23978	8.49002	8.21275	-1.78863	11	2	8.15494	8.27056
Beta	G	404	S	G404S	8.01389	-1.29321	23	3	7.54631	8.2967	8.19867	8.38208	-1.6193	16	2	8.53542	8.22874
Beta	G	404	T	G404T	6.62949	-2.67762	18	3	5.34499	7.62487	6.91859	6.75746	-3.24391	14	2	6.75422	6.7607
Beta	G	404	V	G404V	6.24722	-3.05988	9	3	5	6.74162	7.00004	6.71475	-3.28663	11	2	6.5753	6.8542
Beta	G	404	W	G404W	7.52118	-1.78593	24	3	7.17806	7.54342	7.84204	6.99576	-3.00561	17	2	6.76928	7.22225
Beta	G	404	Y	G404Y	7.86593	-1.44117	19	3	7.66872	7.81462	8.11446	7.50418	-2.4972	11	2	7.62384	7.38451
Beta	D	405	A	D405A	9.38654	0.07944	15	3	9.34182	9.3608	9.45702	9.21716	-0.78422	10	2	9.47945	8.95486
Beta	D	405	C	D405C	8.24551	-1.06159	21	3	8.10074	8.36598	8.26983	9.73472	-0.26666	14	2	9.66048	9.80896
Beta	D	405	D	D405D	9.3071	0	27320	3	9.21133	9.35446	9.35552	10.00138	0	17655	2	9.9215	10.08125
Beta	D	405	E	D405E	8.83951	-0.46759	22	3	8.79906	8.87902	8.84045	9.95754	-0.04384	13	2	9.94091	9.97416
Beta	D	405	F	D405F	8.50964	-0.79746	19	3	8.40082	8.62216	8.50594	9.30403	-0.69735	13	2	9.24232	9.36574
Beta	D	405	G	D405G	9.16667	-0.14043	28	3	9.06881	9.18495	9.24624	9.63561	-0.36577	15	2	9.54288	9.72834
Beta	D	405	H	D405H	8.87969	-0.42741	17	3	8.74306	8.92795	8.96807	9.67032	-0.33106	10	2	9.54928	9.79136
Beta	D	405	I	D405I	7.82739	-1.47971	24	3	7.66065	7.84981	7.97172	9.48622	-0.51516	15	2	9.35479	9.61764
Beta	D	405	K	D405K	8.59353	-0.71358	21	3	8.365	8.69228	8.7233	9.74806	-0.25332	12	2	9.91666	9.57946
Beta	D	405	L	D405L	8.23585	-1.07125	26	3	8.13347	8.15096	8.42312	9.58489	-0.41649	15	2	9.50722	9.66256
Beta	D	405	M	D405M	8.5839	-0.7232	26	3	8.61815	8.58676	8.54678	9.78219	-0.21919	18	2	9.6847	9.87968
Beta	D	405	N	D405N	8.62397	-0.68313	15	3	8.61194	8.56934	8.69064	9.95913	-0.04224	12	2	9.82343	10.09484
Beta	D	405	P	D405P	7.4281	-1.879	28	3	6.51753	7.86922	7.89755	7.07767	-2.9237	21	2	6.98219	7.17316
Beta	D	405	Q	D405Q	8.70056	-0.60654	24	3	8.68562	8.76467	8.65139	9.7331	-0.26827	14	2	9.56931	9.8969
Beta	D	405	R	D405R	8.46819	-0.83891	20	3	8.31528	8.53325	8.55604	9.72539	-0.27599	13	2	9.63968	9.8111
Beta	D	405	S	D405S	9.15379	-0.15331	21	3	9.12246	9.15185	9.18706	9.84763	-0.15375	15	2	9.70276	9.9925
Beta	D	405	T	D405T	8.6181	-0.68901	19	3	8.45762	8.72602	8.67064	9.54016	-0.46122	13	2	9.4721	9.60822
Beta	D	405	V	D405V	7.90171	-1.40539	17	3	7.78862	8.02194	7.89457	9.52106	-0.48032	9	2	9.65433	9.38779
Beta	D	405	W	D405W	8.55219	-0.75491	30	3	8.42504	8.66528	8.56625	8.57061	-1.43076	18	2	8.49252	8.64871
Beta	D	405	Y	D405Y	8.6767	-0.6304	17	3	8.4763	8.61368	8.94014	9.47483	-0.52655	10	2	9.32122	9.62845
Beta	E	406	A	E406A	7.98031	-1.32679	25	3	7.45393	8.40676	8.08025	6.92781	-3.07357	18	2	7.00476	6.85085
Beta	E	406	C	E406C	7.27695	-2.03015	16	3	6.35071	8.08232	7.39781	6.9193	-3.08208	11	2	6.65844	7.18016
Beta	E	406	D	E406D	8.71259	-0.59451	24	3	8.69143	8.52075	8.92558	9.03424	-0.96714	15	2	9.19635	8.87214
Beta	E	406	E	E406E	9.3071	0	27320	3	9.21133	9.35446	9.35552	10.00138	0	17655	2	9.9215	10.08125
Beta	E	406	F	E406F	6.77907	-2.52803	22	3	6.07909	7.00379	7.25434	6.82296	-3.17841	18	2	6.73968	6.90625
Beta	E	406	G	E406G	6.31373	-2.99337	17	3	5.68282	6.96455	6.29383	6.76744	-3.23394	14	2	6.77792	6.75695
Beta	E	406	H	E406H	9.49175	0.18465	17	3	9.33812	9.51963	9.61749	9.68336	-0.31801	13	2	9.6037	9.76303
Beta	E	406	I	E406I	6.38534	-2.92176	29	3	6.04688	6.05466	7.05448	6.628	-3.37338	22	2	6.55225	6.70375
Beta	E	406	K	E406K	6.53238	-2.77473	33	3	5.57925	6.9902	7.02767	6.82559	-3.17579	19	2	6.66641	6.98477
Beta	E	406	L	E406L	7.40081	-1.90629	7	3	6.40334	7.76216	8.03694	7.02568	-2.97569	5	2	7.26738	6.78399
Beta	E	406	M	E406M	8.0535	-1.25361	8	3	7.80161	7.86838	8.4905	7.9641	-2.03727	6	2	7.73347	8.19474
Beta	E	406	N	E406N	8.49508	-0.81202	22	3	8.35103	8.56731	8.56692	7.1109	-2.89047	15	2	7.22846	6.99335
Beta	E	406	P	E406P	6.18648	-3.12062	16	3	5.25265	6.00294	7.30384	6.64379	-3.35758	14	2	6.71239	6.57519
Beta	E	406	Q	E406Q	9.04751	-0.2596	22	3	8.96105	9.22005	8.96142	9.75935	-0.24203	14	2	9.65657	9.86212
Beta	E	406	R	E406R	6.88653	-2.42058	13	3	6.89717	6.86682	6.89559	6.77755	-3.22382	11	2	6.50048	7.05463
Beta	E	406	S	E406S	8.08997	-1.21713	33	3	7.57551	8.28365	8.41076	7.15412	-2.84726	22	2	6.98964	7.31859
Beta	E	406	T	E406T	7.9141	-1.39301	8	3	7.11552	8.13718	8.48959	7.03604	-2.96534	10	2	6.93416	7.13792
Beta	E	406	V	E406V	6.27602	-3.03108	19	3	5.26099	6.93675	6.63032	6.62388	-3.3775	12	2	6.61311	6.63464
Beta	E	406	W	E406W	6.88224	-2.42486	24	3	6.25056	7.17284	7.22332	9.70365	-0.29773	15	2	9.68559	9.7217
Beta	E	406	Y	E406Y	6.66789	-2.63921	25	3	5.73188	7.22313	7.04867	6.74909	-3.25229	17	2	6.58607	6.9121
Beta	V	407	A	V407A	8.08644	-1.22066	30	3	7.98702	8.06803	8.20428	7.09288	-2.9085	18	2	6.93777	7.24798
Beta	V	407	C	V407C	8.6572	-0.6499	27	3	8.42805	8.76092	8.78263	8.08364	-1.91774	17	2	7.95709	8.21019
Beta	V	407	D	V407D	5.47517	-3.83193	14	3	5.19385	5.9906	5.24105	6.67459	-3.32679	12	2	6.47696	6.87222
Beta	V	407	E	V407E	6.84789	-2.45921	16	3	6.13314	7.20146	7.20908	6.84373	-3.15765	10	2	6.74737	6.94008
Beta	V	407	F	V407F	7.61273	-1.69437	15	3	6.80486	8.08979	7.94355	6.81887	-3.18251	10	2	6.70654	6.9312
Beta	V	407	G	V407G	6.29541	-3.0117	19	3	5.21307	6.35091	7.32223	6.57504	-3.42634	16	2	6.39584	6.75424
Beta	V	407	H	V407H	6.65646	-2.65064	11	3	5.12124	8.22156	6.62659	7.01179	-2.98959	10	2	6.89422	7.12935
Beta	V	407	I	V407I	9.32236	0.01526	20	3	9.13663	9.40667	9.42378	9.90615	-0.09523	11	2	9.76101	10.05128
Beta	V	407	K	V407K	7.75867	-1.54843	25	3	7.12219	8.08662	8.06721	6.94326	-3.05812	16	2	6.81011	7.07641
Beta	V	407	L	V407L	9.35563	0.04853	32	3	9.3078	9.35397	9.40512	10.03702	0.03564	21	2	9.94972	10.12431
Beta	V	407	M	V407M	8.94833	-0.35877	28	3	8.72218	9.16241	8.9604	9.07225	-0.92913	16	2	9.09665	9.04785
Beta	V	407	N	V407N	6.54288	-2.76422	21	3	5.53599	7.26123	6.83143	6.73781	-3.26357	16	2	6.65057	6.82505
Beta	V	407	P	V407P	6.19937	-3.10773	21	3	5.30404	6.92198	6.3721	6.5108	-3.49058	18	2	6.39689	6.62472
Beta	V	407	Q	V407Q	8.65829	-0.64881	35	3	8.50679	8.73047	8.73761	7.9387	-2.06267	24	2	7.79135	8.08606
Beta	V	407	R	V407R	8.8038	-0.5033	17	3	8.68294	8.80613	8.92232	7.84285	-2.15852	11	2	7.75978	7.92593
Beta	V	407	S	V407S	7.18264	-2.12446	13	3	6.13344	7.73863	7.67586	6.89856	-3.10282	8	2	6.57523	7.22189
Beta	V	407	T	V407T	8.68683	-0.62027	17	3	8.51965	8.79642	8.74442	8.3293	-1.67208	12	2	8.38358	8.27501
Beta	V	407	V	V407V	9.3071	0	27320	3	9.21133	9.35446	9.35552	10.00138	0	17655	2	9.9215	10.08125
Beta	V	407	W	V407W	6.29093	-3.01617	17	3	5.06831	6.71695	7.08754	6.78151	-3.21987	16	2	6.62998	6.93305
Beta	V	407	Y	V407Y	6.90395	-2.40315	10	3	7.09094	6.813	6.80791	6.78681	-3.21456	12	2	6.70614	6.86749
Beta	R	408	A	R408A	9.19783	-0.10927	19	3	9.14877	9.25792	9.18681	10.14441	0.14303	10	2	10.00418	10.28465
Beta	R	408	C	R408C	9.01223	-0.29487	25	3	8.88967	9.05674	9.09029	9.93818	-0.0632	21	2	9.83863	10.03773
Beta	R	408	D	R408D	8.8743	-0.4328	11	3	8.82863	9.03133	8.76295	10.16317	0.16179	8	2	10.31152	10.01482
Beta	R	408	E	R408E	8.89995	-0.40715	25	3	8.79057	8.83164	9.07766	10.15748	0.1561	16	2	10.02015	10.29482
Beta	R	408	F	R408F	9.02129	-0.28581	5	3	8.94423	9.18689	8.93274	9.74216	-0.25922	3	2	9.49443	9.98989
Beta	R	408	G	R408G	9.09941	-0.2077	21	3	9.01507	9.16609	9.11705	10.12362	0.12224	14	2	9.99613	10.2511
Beta	R	408	H	R408H	9.22297	-0.08413	7	3	9.00621	9.41493	9.24777	10.01125	0.00987	4	2	9.75554	10.26696
Beta	R	408	I	R408I	8.93855	-0.36855	12	3	8.8777	8.86459	9.07336	9.72729	-0.27409	8	2	9.38427	10.07031
Beta	R	408	K	R408K	9.27297	-0.03413	17	3	9.18159	9.34309	9.29424	10.16592	0.16454	11	2	10.14622	10.18561
Beta	R	408	L	R408L	8.96117	-0.34593	21	3	8.81433	8.98391	9.08528	9.62226	-0.37912	13	2	9.48905	9.75547
Beta	R	408	M	R408M	8.95438	-0.35272	22	3	8.7105	9.0969	9.05575	9.86112	-0.14026	16	2	9.67405	10.04819
Beta	R	408	N	R408N	9.11708	-0.19003	23	3	9.05269	9.07453	9.224	10.09305	0.09168	14	2	10.07394	10.11216
Beta	R	408	P	R408P	9.17694	-0.13017	15	3	9.05925	9.19995	9.27161	9.97861	-0.02276	11	2	9.87867	10.07856
Beta	R	408	Q	R408Q	9.21109	-0.09601	22	3	9.10393	9.29022	9.23913	10.18478	0.1834	11	2	10.05294	10.31663
Beta	R	408	R	R408R	9.3071	0	27320	3	9.21133	9.35446	9.35552	10.00138	0	17655	2	9.9215	10.08125
Beta	R	408	S	R408S	9.06767	-0.23943	13	3	8.88707	9.1676	9.14834	10.0325	0.03113	10	2	9.88703	10.17798
Beta	R	408	T	R408T	9.22551	-0.08159	25	3	9.10498	9.34831	9.22325	10.02894	0.02756	15	2	9.88733	10.17055
Beta	R	408	V	R408V	9.12314	-0.18396	18	3	9.0724	9.06512	9.2319	9.9533	-0.04807	11	2	9.87309	10.03352
Beta	R	408	W	R408W	9.36607	0.05897	29	3	9.22882	9.3573	9.5121	9.61741	-0.38397	20	2	9.51785	9.71697
Beta	R	408	Y	R408Y	9.32411	0.01701	16	3	9.18686	9.36471	9.42076	9.89383	-0.10755	10	2	9.75827	10.02939
Beta	Q	409	A	Q409A	8.5599	-0.74721	15	3	8.45236	8.64013	8.5872	7.67017	-2.33121	12	2	7.59803	7.74231
Beta	Q	409	C	Q409C	8.7588	-0.5483	15	3	8.57541	8.81347	8.88752	8.2795	-1.72187	8	2	8.16131	8.3977
Beta	Q	409	D	Q409D	8.43796	-0.86914	20	3	8.2889	8.40755	8.61743	7.66395	-2.33743	16	2	7.62656	7.70133
Beta	Q	409	E	Q409E	8.95478	-0.35233	20	3	8.80876	8.94614	9.10942	9.02915	-0.97222	12	2	8.77645	9.28186
Beta	Q	409	F	Q409F	8.76794	-0.53916	26	3	8.68311	8.71405	8.90667	8.4992	-1.50218	17	2	8.34337	8.65504
Beta	Q	409	G	Q409G	7.48894	-1.81816	17	3	6.57029	8.0643	7.83223	7.07868	-2.9227	12	2	6.84316	7.31419
Beta	Q	409	H	Q409H	8.58425	-0.72286	30	3	8.45115	8.67284	8.62875	7.66314	-2.33823	18	2	7.71176	7.61453
Beta	Q	409	I	Q409I	6.44916	-2.85794	23	3	5.64443	6.6186	7.08445	6.73765	-3.26373	16	2	6.63209	6.8432
Beta	Q	409	K	Q409K	8.74398	-0.56312	21	3	8.65883	8.78433	8.78878	8.05661	-1.94477	13	2	7.73075	8.38246
Beta	Q	409	L	Q409L	8.66475	-0.64236	25	3	8.54033	8.64541	8.80849	7.59443	-2.40695	18	2	7.51422	7.67463
Beta	Q	409	M	Q409M	8.87491	-0.43219	19	3	8.80745	8.87994	8.93734	8.36497	-1.6364	15	2	8.38599	8.34396
Beta	Q	409	N	Q409N	8.52124	-0.78586	14	3	8.31368	8.64952	8.60053	8.22888	-1.7725	9	2	8.04855	8.4092
Beta	Q	409	P	Q409P	5.68256	-3.62454	25	3	5.13867	5.89656	6.01245	6.50711	-3.49427	15	2	6.56565	6.44857
Beta	Q	409	Q	Q409Q	9.3071	0	27320	3	9.21133	9.35446	9.35552	10.00138	0	17655	2	9.9215	10.08125
Beta	Q	409	R	Q409R	8.62991	-0.6772	24	3	8.50419	8.64534	8.74019	7.86719	-2.13419	17	2	7.74798	7.98641
Beta	Q	409	S	Q409S	8.57646	-0.73064	27	3	8.37378	8.63591	8.7197	7.87877	-2.12261	17	2	7.96445	7.79309
Beta	Q	409	T	Q409T	8.59362	-0.71348	19	3	8.33406	8.56185	8.88495	7.76445	-2.23692	14	2	7.6177	7.91121
Beta	Q	409	V	Q409V	7.43297	-1.87413	25	3	6.94236	7.60798	7.74856	6.99612	-3.00526	19	2	6.46349	7.52875
Beta	Q	409	W	Q409W	7.78958	-1.51752	25	3	7.27459	8.14626	7.94789	7.08576	-2.91562	20	2	6.98953	7.18198
Beta	Q	409	Y	Q409Y	8.51758	-0.78952	9	3	8.48141	8.39615	8.67518	8.50999	-1.49139	7	2	8.51843	8.50156
Beta	I	410	A	I410A	6.16284	-3.14426	12	3	5.44366	6.54681	6.49806	6.69839	-3.30299	10	2	6.77348	6.62329
Beta	I	410	C	I410C	7.71481	-1.59229	28	3	7.13865	8.10632	7.89947	7.16	-2.84137	21	2	7.05409	7.26592
Beta	I	410	D	I410D	5.63016	-3.67694	16	3	5.02653	5.12437	6.73957	6.76325	-3.23812	16	2	6.56044	6.96607
Beta	I	410	E	I410E	5.42775	-3.87935	27	3	5.43482	5.36406	5.48437	6.63172	-3.36965	22	2	6.59712	6.66633
Beta	I	410	F	I410F	5.97614	-3.33096	17	3	5.27966	5.83487	6.81388	6.71924	-3.28214	17	2	6.72583	6.71265
Beta	I	410	G	I410G	6.18795	-3.11915	17	3	5.65964	6.54977	6.35443	6.51214	-3.48924	11	2	6.5072	6.51707
Beta	I	410	H	I410H	5.72054	-3.58656	20	3	5.49901	5.50012	6.1625	6.73008	-3.2713	16	2	6.69235	6.76781
Beta	I	410	I	I410I	9.3071	0	27320	3	9.21133	9.35446	9.35552	10.00138	0	17655	2	9.9215	10.08125
Beta	I	410	K	I410K	5.70632	-3.60078	18	3	5.29709	5.61743	6.20445	6.60871	-3.39266	17	2	6.38913	6.82829
Beta	I	410	L	I410L	8.79209	-0.51501	16	3	8.42697	8.87914	9.07016	8.67196	-1.32942	13	2	8.66198	8.68193
Beta	I	410	M	I410M	8.54593	-0.76118	37	3	8.28479	8.6376	8.71539	7.64893	-2.35245	26	2	7.52151	7.77635
Beta	I	410	N	I410N	6.05414	-3.25296	17	3	5.20227	6.70359	6.25656	6.75694	-3.24444	12	2	6.91698	6.59691
Beta	I	410	P	I410P	5.74391	-3.56319	13	3	5.23127	5.4314	6.56907	6.61217	-3.38921	10	2	6.63967	6.58467
Beta	I	410	Q	I410Q	5.38667	-3.92043	28	3	5.03958	5.25361	5.86682	6.61341	-3.38797	19	2	6.50692	6.7199
Beta	I	410	R	I410R	5.96242	-3.34468	20	3	5.33829	6.12181	6.42716	6.72851	-3.27287	19	2	6.66015	6.79687
Beta	I	410	S	I410S	5.3349	-3.9722	6	3	5.78448	5	5.22023	6.50749	-3.49389	7	2	6.47006	6.54492
Beta	I	410	T	I410T	6.24643	-3.06067	21	3	5.08361	6.94471	6.71097	6.50893	-3.49245	15	2	6.51955	6.4983
Beta	I	410	V	I410V	9.16013	-0.14697	15	3	9.06483	9.16027	9.25529	9.76442	-0.23695	10	2	9.78224	9.74661
Beta	I	410	W	I410W	5.95327	-3.35383	16	3	5.98935	5.79634	6.07411	6.559	-3.44238	16	2	6.5026	6.6154
Beta	I	410	Y	I410Y	5.87996	-3.42714	23	3	5.44058	5.75432	6.44498	6.62769	-3.37368	17	2	6.55844	6.69695
Beta	A	411	A	A411A	9.3071	0	27320	3	9.21133	9.35446	9.35552	10.00138	0	17655	2	9.9215	10.08125
Beta	A	411	C	A411C	8.7078	-0.5993	29	3	8.62576	8.77168	8.72595	8.71982	-1.28156	20	2	8.63674	8.8029
Beta	A	411	D	A411D	8.61403	-0.69307	19	3	8.40756	8.6904	8.74412	8.0998	-1.90158	15	2	8.12421	8.07539
Beta	A	411	E	A411E	9.03705	-0.27005	23	3	8.96937	8.92259	9.21919	9.70665	-0.29472	13	2	9.51167	9.90163
Beta	A	411	F	A411F	7.94007	-1.36703	18	3	7.33658	8.2326	8.25103	7.12851	-2.87287	14	2	7.04193	7.21509
Beta	A	411	G	A411G	9.14773	-0.15937	35	3	9.05659	9.17002	9.21657	9.55039	-0.45099	21	2	9.33751	9.76328
Beta	A	411	H	A411H	8.6215	-0.6856	31	3	8.39618	8.7069	8.76142	7.94764	-2.05374	19	2	7.838	8.05727
Beta	A	411	I	A411I	8.20875	-1.09836	23	3	7.90156	8.41527	8.30941	7.09882	-2.90256	16	2	6.99629	7.20134
Beta	A	411	K	A411K	8.76618	-0.54092	18	3	8.70659	8.81781	8.77415	8.66859	-1.33278	11	2	8.49952	8.83767
Beta	A	411	L	A411L	7.04742	-2.25968	14	3	6.2439	8.07056	6.8278	6.90481	-3.09656	11	2	6.7984	7.01123
Beta	A	411	M	A411M	8.67999	-0.62711	21	3	8.59091	8.70114	8.74793	8.3517	-1.64968	15	2	8.39574	8.30766
Beta	A	411	N	A411N	8.52541	-0.78169	30	3	8.14567	8.70894	8.72162	7.63976	-2.36162	18	2	7.46405	7.81547
Beta	A	411	P	A411P	5.94661	-3.36049	23	3	5.54878	6.3143	5.97676	6.7089	-3.29248	16	2	6.58928	6.82851
Beta	A	411	Q	A411Q	9.14587	-0.16123	22	3	8.99319	9.21106	9.23335	9.55153	-0.44985	15	2	9.50898	9.59408
Beta	A	411	R	A411R	8.97946	-0.32764	18	3	8.89785	9.01712	9.02341	8.9477	-1.05367	14	2	8.79592	9.09948
Beta	A	411	S	A411S	9.1002	-0.2069	19	3	9.00878	9.1358	9.15602	9.33993	-0.66144	16	2	9.23849	9.44138
Beta	A	411	T	A411T	8.63112	-0.67598	22	3	8.41389	8.78223	8.69725	8.34884	-1.65254	15	2	8.04758	8.65011
Beta	A	411	V	A411V	8.69283	-0.61427	25	3	8.59746	8.73637	8.74466	8.33512	-1.66625	16	2	8.28532	8.38492
Beta	A	411	W	A411W	8.82524	-0.48187	11	3	8.84109	8.81006	8.82456	9.10019	-0.90119	9	2	9.19728	9.0031
Beta	A	411	Y	A411Y	7.81665	-1.49045	19	3	7.37182	8.0904	7.98772	6.87119	-3.13019	16	2	6.66403	7.07835
Beta	P	412	A	P412A	7.51151	-1.79559	23	3	6.59357	8.06708	7.87387	7.02047	-2.98091	15	2	6.87526	7.16567
Beta	P	412	C	P412C	6.7858	-2.5213	3	3	5.59227	7.02118	7.74395	6.49629	-3.50508	4	2	6.45968	6.53291
Beta	P	412	D	P412D	5.81157	-3.49554	20	3	5.38737	6.14507	5.90226	6.70065	-3.30072	17	2	6.77007	6.63124
Beta	P	412	E	P412E	5.71627	-3.59083	6	3	5	6.48866	5.66016	6.81085	-3.19053	7	2	6.91651	6.70519
Beta	P	412	F	P412F	6.59064	-2.71646	16	3	5.56816	7.01696	7.18679	6.63788	-3.3635	13	2	6.47978	6.79597
Beta	P	412	G	P412G	6.69672	-2.61038	28	3	5.8242	7.21344	7.05252	6.81139	-3.18999	24	2	6.73491	6.88786
Beta	P	412	H	P412H	6.14756	-3.15954	8	3	5	6.53725	6.90545	6.58451	-3.41687	9	2	6.63148	6.53754
Beta	P	412	I	P412I	8.14112	-1.16598	22	3	7.85678	8.19324	8.37334	7.10277	-2.89861	16	2	7.08582	7.11971
Beta	P	412	K	P412K	7.55644	-1.75066	17	3	6.44679	8.16627	8.05627	6.83614	-3.16524	11	2	6.66469	7.00759
Beta	P	412	L	P412L	7.19973	-2.10738	12	3	5.89384	7.91062	7.79471	6.68175	-3.31962	11	2	6.55381	6.80969
Beta	P	412	M	P412M	7.10259	-2.20451	13	3	6.22375	7.64991	7.43411	6.81603	-3.18534	11	2	6.92481	6.70726
Beta	P	412	N	P412N	6.25016	-3.05694	15	3	6.01044	6.04413	6.69591	6.80243	-3.19895	12	2	6.77303	6.83183
Beta	P	412	P	P412P	9.3071	0	27320	3	9.21133	9.35446	9.35552	10.00138	0	17655	2	9.9215	10.08125
Beta	P	412	Q	P412Q	6.15825	-3.14885	11	3	5.46469	5.78956	7.22051	6.75203	-3.24935	11	2	6.6457	6.85836
Beta	P	412	R	P412R	7.18857	-2.11853	8	3	6.82523	7.25318	7.4873	6.73184	-3.26954	7	2	6.79901	6.66467
Beta	P	412	S	P412S	6.74395	-2.56316	20	3	5.61635	7.11242	7.50307	6.9773	-3.02408	14	2	6.72755	7.22705
Beta	P	412	T	P412T	7.47448	-1.83262	27	3	6.62861	7.87509	7.91975	6.88065	-3.12073	20	2	6.75524	7.00606
Beta	P	412	V	P412V	8.44	-0.8671	13	3	8.36063	8.46134	8.49803	7.43132	-2.57005	7	2	7.29743	7.56522
Beta	P	412	W	P412W	5.70892	-3.59819	16	3	5.15356	5.69303	6.28016	6.59051	-3.41086	14	2	6.67994	6.50109
Beta	P	412	Y	P412Y	5.75749	-3.54961	29	3	5.35712	5.75333	6.16203	6.56585	-3.43553	22	2	6.59598	6.53572
Beta	G	413	A	G413A	9.11205	-0.19505	18	3	8.97338	9.13311	9.22967	9.3647	-0.63668	11	2	9.46999	9.25941
Beta	G	413	C	G413C	9.1049	-0.2022	20	3	9.02815	9.08839	9.19816	9.91998	-0.0814	11	2	9.74111	10.09885
Beta	G	413	D	G413D	8.87045	-0.43665	14	3	8.69546	9.01196	8.90393	9.05773	-0.94365	10	2	8.94259	9.17288
Beta	G	413	E	G413E	9.14889	-0.15822	20	3	9.08001	9.2741	9.09255	9.28212	-0.71926	14	2	9.24192	9.32231
Beta	G	413	F	G413F	9.21178	-0.09532	12	3	9.17827	9.08194	9.37514	9.99337	-0.00801	7	2	9.9139	10.07284
Beta	G	413	G	G413G	9.3071	0	27320	3	9.21133	9.35446	9.35552	10.00138	0	17655	2	9.9215	10.08125
Beta	G	413	H	G413H	9.30905	0.00195	21	3	9.1981	9.36125	9.36781	9.84158	-0.1598	13	2	9.88297	9.80019
Beta	G	413	I	G413I	8.62765	-0.67945	10	3	8.55557	8.68647	8.64092	8.09406	-1.90732	7	2	8.1613	8.02681
Beta	G	413	K	G413K	9.34401	0.03691	19	3	9.26703	9.35567	9.40934	9.87472	-0.12666	13	2	9.61393	10.1355
Beta	G	413	L	G413L	9.15267	-0.15443	18	3	9.05461	9.20397	9.19943	9.58061	-0.42076	13	2	9.50036	9.66087
Beta	G	413	M	G413M	9.26685	-0.04026	26	3	9.2084	9.20681	9.38533	9.94863	-0.05275	17	2	9.8663	10.03095
Beta	G	413	N	G413N	9.24099	-0.06611	18	3	9.1672	9.28129	9.27449	9.7162	-0.28518	13	2	9.15545	10.27695
Beta	G	413	P	G413P	6.19082	-3.11629	21	3	5.45395	7.12699	5.9915	6.55554	-3.44584	17	2	6.67041	6.44066
Beta	G	413	Q	G413Q	9.21379	-0.09331	30	3	9.17557	9.21055	9.25526	9.61377	-0.38761	16	2	9.48035	9.7472
Beta	G	413	R	G413R	9.33517	0.02807	22	3	9.25947	9.34905	9.39699	9.85834	-0.14303	15	2	9.73624	9.98045
Beta	G	413	S	G413S	9.17644	-0.13066	32	3	9.05059	9.21275	9.26597	9.61286	-0.38852	20	2	9.52967	9.69604
Beta	G	413	T	G413T	8.72858	-0.57852	24	3	8.66643	8.76241	8.75691	9.03049	-0.97089	16	2	8.99948	9.0615
Beta	G	413	V	G413V	8.6348	-0.6723	12	3	8.47699	8.72412	8.70328	8.65554	-1.34583	10	2	8.47259	8.83849
Beta	G	413	W	G413W	8.74038	-0.56672	21	3	8.55128	8.76811	8.90176	8.78822	-1.21316	12	2	8.58632	8.99012
Beta	G	413	Y	G413Y	9.28632	-0.02078	27	3	9.27189	9.23934	9.34772	9.86478	-0.1366	16	2	9.75309	9.97647
Beta	Q	414	A	Q414A	9.32318	0.01608	15	3	9.13777	9.45926	9.37252	10.24801	0.24663	8	2	10.15967	10.33635
Beta	Q	414	C	Q414C	9.19857	-0.10853	20	3	9.11319	9.2772	9.20532	9.64519	-0.35619	13	2	9.61682	9.67355
Beta	Q	414	D	Q414D	7.57197	-1.73514	22	3	6.88088	7.82426	8.01076	7.10799	-2.89339	15	2	7.00653	7.20945
Beta	Q	414	E	Q414E	9.20327	-0.10383	14	3	9.0438	9.21048	9.35553	10.10539	0.10401	11	2	10.01608	10.1947
Beta	Q	414	F	Q414F	8.75836	-0.54874	27	3	8.59361	8.815	8.86648	8.49927	-1.50211	18	2	8.43292	8.56562
Beta	Q	414	G	Q414G	9.30427	-0.00283	20	3	9.30321	9.2952	9.3144	9.67394	-0.32743	17	2	9.26521	10.08268
Beta	Q	414	H	Q414H	9.12096	-0.18614	32	3	8.94579	9.13635	9.28074	8.94845	-1.05292	21	2	8.89281	9.0041
Beta	Q	414	I	Q414I	9.10183	-0.20528	14	3	8.89712	9.22471	9.18366	9.45251	-0.54887	13	2	9.40751	9.49751
Beta	Q	414	K	Q414K	9.26299	-0.04411	13	3	9.12616	9.28568	9.37714	9.74366	-0.25772	10	2	9.71988	9.76744
Beta	Q	414	L	Q414L	8.92473	-0.38237	29	3	8.77812	9.01996	8.97612	8.96314	-1.03824	19	2	8.83006	9.09623
Beta	Q	414	M	Q414M	9.2491	-0.058	19	3	9.25581	9.15078	9.34072	10.14961	0.14823	11	2	10.09095	10.20827
Beta	Q	414	N	Q414N	8.83002	-0.47709	18	3	8.61747	8.97782	8.89475	8.58772	-1.41365	12	2	8.35697	8.81848
Beta	Q	414	P	Q414P	7.25371	-2.05339	16	3	6.41644	7.61905	7.72565	6.72172	-3.27966	13	2	6.71355	6.7299
Beta	Q	414	Q	Q414Q	9.3071	0	27320	3	9.21133	9.35446	9.35552	10.00138	0	17655	2	9.9215	10.08125
Beta	Q	414	R	Q414R	9.35544	0.04834	17	3	9.3361	9.34529	9.38492	9.74219	-0.25919	15	2	9.6615	9.82288
Beta	Q	414	S	Q414S	9.21098	-0.09612	21	3	8.99924	9.26043	9.37327	9.72714	-0.27424	14	2	9.55881	9.89547
Beta	Q	414	T	Q414T	9.2461	-0.061	28	3	9.16007	9.3186	9.25962	9.91991	-0.08146	18	2	9.82613	10.0137
Beta	Q	414	V	Q414V	9.3139	0.0068	30	3	9.2719	9.32523	9.34456	9.78555	-0.21583	23	2	9.63202	9.93908
Beta	Q	414	W	Q414W	8.91149	-0.39562	19	3	8.73935	8.88312	9.112	7.83344	-2.16794	14	2	7.96008	7.7068
Beta	Q	414	Y	Q414Y	8.74327	-0.56383	18	3	8.61783	8.79185	8.82013	8.37135	-1.63003	14	2	8.47886	8.26384
Beta	T	415	A	T415A	9.30317	-0.00393	19	3	9.22774	9.3144	9.36737	9.84644	-0.15494	12	2	9.79381	9.89906
Beta	T	415	C	T415C	9.0475	-0.2596	31	3	8.92941	9.09946	9.11363	9.61262	-0.38876	19	2	9.57021	9.65503
Beta	T	415	D	T415D	8.93558	-0.37152	39	3	8.87356	8.92501	9.00817	9.24747	-0.7539	22	2	9.11311	9.38184
Beta	T	415	E	T415E	9.09431	-0.21279	16	3	8.97251	9.12839	9.18202	9.67831	-0.32307	12	2	9.68042	9.67619
Beta	T	415	F	T415F	8.92753	-0.37957	19	3	8.8315	8.95261	8.99847	8.79221	-1.20917	13	2	8.58282	9.0016
Beta	T	415	G	T415G	9.27321	-0.03389	19	3	9.13279	9.32803	9.35882	9.62906	-0.37232	13	2	9.52935	9.72877
Beta	T	415	H	T415H	9.35727	0.05017	12	3	9.2438	9.43581	9.3922	10.20455	0.20317	7	2	10.10137	10.30772
Beta	T	415	I	T415I	9.24646	-0.06064	12	3	9.17613	9.2977	9.26556	9.77117	-0.2302	9	2	9.66587	9.87648
Beta	T	415	K	T415K	9.30972	0.00262	20	3	9.30446	9.26271	9.362	9.93745	-0.06393	12	2	9.78069	10.09421
Beta	T	415	L	T415L	8.84712	-0.45999	22	3	8.76142	8.85921	8.92072	8.61041	-1.39097	14	2	9.01444	8.20637
Beta	T	415	M	T415M	9.09819	-0.20891	13	3	9.00353	9.00822	9.28281	9.54149	-0.45989	8	2	9.34284	9.74014
Beta	T	415	N	T415N	9.30934	0.00224	20	3	9.30192	9.32831	9.2978	9.80914	-0.19224	12	2	9.51694	10.10134
Beta	T	415	P	T415P	8.87826	-0.42884	29	3	8.52947	9.2679	8.8374	8.56064	-1.44074	15	2	8.41447	8.70681
Beta	T	415	Q	T415Q	9.21936	-0.08774	21	3	9.09629	9.27126	9.29053	9.90383	-0.09755	12	2	9.74571	10.06195
Beta	T	415	R	T415R	9.83859	0.53149	26	3	9.70239	9.82936	9.98402	10.18393	0.18255	16	2	10.06102	10.30683
Beta	T	415	S	T415S	9.32124	0.01414	17	3	9.23629	9.38972	9.33771	9.94491	-0.05647	10	2	9.81286	10.07697
Beta	T	415	T	T415T	9.3071	0	27320	3	9.21133	9.35446	9.35552	10.00138	0	17655	2	9.9215	10.08125
Beta	T	415	V	T415V	9.2622	-0.0449	30	3	9.17875	9.2822	9.32564	9.74427	-0.25711	18	2	9.73959	9.74895
Beta	T	415	W	T415W	9.13007	-0.17703	17	3	8.94435	9.28928	9.1566	9.12038	-0.881	13	2	9.04183	9.19893
Beta	T	415	Y	T415Y	9.14278	-0.16432	20	3	9.05764	9.18143	9.18926	9.22712	-0.77426	12	2	8.9331	9.52114
Beta	G	416	A	G416A	6.90387	-2.40323	5	3	6.16323	7.4488	7.09957	6.81968	-3.18169	4	2	6.74795	6.89142
Beta	G	416	C	G416C	6.33482	-2.97228	23	3	5.65212	6.99253	6.35981	6.83914	-3.16224	20	2	6.78751	6.89076
Beta	G	416	D	G416D	6.34781	-2.95929	22	3	5.22664	6.95815	6.85866	6.80573	-3.19565	17	2	6.68933	6.92213
Beta	G	416	E	G416E	5.8673	-3.43981	26	3	5.04311	6.2619	6.29688	6.68398	-3.3174	25	2	6.54768	6.82028
Beta	G	416	F	G416F	6.46512	-2.84198	18	3	5.80237	7.08478	6.50821	7.2173	-2.78408	11	2	7.10288	7.33173
Beta	G	416	G	G416G	9.3071	0	27320	3	9.21133	9.35446	9.35552	10.00138	0	17655	2	9.9215	10.08125
Beta	G	416	H	G416H	6.66548	-2.64162	16	3	6.63996	6.78548	6.57101	6.76784	-3.23354	14	2	6.45261	7.08307
Beta	G	416	I	G416I	5.39712	-3.90998	18	3	5.06082	5.74674	5.3838	7.27065	-2.73072	13	2	7.17472	7.36658
Beta	G	416	K	G416K	6.92269	-2.38441	19	3	6.59039	7.08899	7.08869	6.7089	-3.29248	16	2	6.69569	6.72211
Beta	G	416	L	G416L	6.41243	-2.89467	19	3	5.51464	7.0996	6.62305	7.50096	-2.50042	17	2	7.39531	7.6066
Beta	G	416	M	G416M	6.36805	-2.93905	14	3	5.51131	6.68163	6.91121	7.06019	-2.94119	11	2	7.01749	7.10288
Beta	G	416	N	G416N	7.0293	-2.27781	17	3	5.93138	7.50044	7.65606	6.81143	-3.18994	12	2	6.79216	6.83071
Beta	G	416	P	G416P	5.85864	-3.44846	14	3	5.20863	5.89122	6.47606	6.91331	-3.08807	9	2	6.86079	6.96583
Beta	G	416	Q	G416Q	6.52827	-2.77883	28	3	5.81197	6.94358	6.82925	6.76824	-3.23313	18	2	6.74157	6.79492
Beta	G	416	R	G416R	6.83062	-2.47648	14	3	6.38828	6.55405	7.54953	6.64095	-3.36043	11	2	6.48549	6.79641
Beta	G	416	S	G416S	7.53865	-1.76846	34	3	6.57867	8.0228	8.01446	6.97502	-3.02636	20	2	6.83605	7.11399
Beta	G	416	T	G416T	6.43048	-2.87662	17	3	5.45058	7.03644	6.80442	7.03831	-2.96307	12	2	6.88761	7.18901
Beta	G	416	V	G416V	5.74139	-3.56571	23	3	5.59048	5.45972	6.17396	7.12904	-2.87234	15	2	6.89221	7.36586
Beta	G	416	W	G416W	6.79788	-2.50922	27	3	6.10396	6.72713	7.56256	7.05562	-2.94576	18	2	6.95881	7.15242
Beta	G	416	Y	G416Y	6.71311	-2.59399	18	3	6.0727	7.04593	7.0207	7.21894	-2.78243	14	2	7.22342	7.21447
Beta	N	417	A	N417A	9.29352	-0.01358	21	3	9.21044	9.30239	9.36774	9.73341	-0.26796	13	2	9.58492	9.88191
Beta	N	417	C	N417C	9.30892	0.00182	18	3	9.27506	9.28715	9.36455	9.83875	-0.16263	12	2	9.63366	10.04384
Beta	N	417	D	N417D	8.75188	-0.55522	32	3	8.61503	8.82719	8.81342	9.63991	-0.36147	24	2	9.52719	9.75262
Beta	N	417	E	N417E	8.80519	-0.50191	28	3	8.68704	8.78914	8.9394	9.45788	-0.5435	15	2	9.55828	9.35747
Beta	N	417	F	N417F	10.01038	0.70328	22	3	9.79615	10.12479	10.1102	9.8704	-0.13098	16	2	9.83324	9.90756
Beta	N	417	G	N417G	9.26329	-0.04381	29	3	9.18771	9.31381	9.28835	9.68476	-0.31662	17	2	9.6239	9.74562
Beta	N	417	H	N417H	9.54017	0.23307	17	3	9.54871	9.32932	9.74249	9.95394	-0.04743	8	2	9.99197	9.91592
Beta	N	417	I	N417I	9.58189	0.27478	12	3	9.46769	9.66069	9.61727	9.90233	-0.09905	9	2	9.9196	9.88506
Beta	N	417	K	N417K	10.11538	0.80827	11	3	10.0158	10.12842	10.20191	9.73573	-0.26564	10	2	9.9444	9.52707
Beta	N	417	L	N417L	9.89637	0.58927	19	3	9.77772	9.93455	9.97683	10.07764	0.07626	16	2	10.10682	10.04846
Beta	N	417	M	N417M	9.99768	0.69057	12	3	9.78323	10.00823	10.20157	10.0884	0.08702	11	2	9.8749	10.3019
Beta	N	417	N	N417N	9.3071	0	27320	3	9.21133	9.35446	9.35552	10.00138	0	17655	2	9.9215	10.08125
Beta	N	417	P	N417P	9.2624	-0.0447	10	3	9.10488	9.32872	9.35359	10.10735	0.10598	8	2	10.03426	10.18045
Beta	N	417	Q	N417Q	9.29379	-0.01331	10	3	9.222	9.27901	9.38037	9.77606	-0.22532	9	2	9.58123	9.97088
Beta	N	417	R	N417R	9.68303	0.37592	17	3	9.55959	9.72276	9.76673	10.05823	0.05685	12	2	9.90829	10.20817
Beta	N	417	S	N417S	9.28198	-0.02512	17	3	9.23514	9.34202	9.26878	9.81427	-0.18711	11	2	9.80796	9.82058
Beta	N	417	T	N417T	9.47781	0.17071	29	3	9.35714	9.51673	9.55955	10.19137	0.19	20	2	10.07543	10.30732
Beta	N	417	V	N417V	9.38097	0.07387	32	3	9.32868	9.3959	9.41834	10.00486	0.00348	19	2	9.97957	10.03014
Beta	N	417	W	N417W	9.26511	-0.042	18	3	9.17518	9.33111	9.28903	9.4448	-0.55658	12	2	9.39215	9.49744
Beta	N	417	Y	N417Y	10.08481	0.77771	10	3	10.05556	10.23807	9.9608	9.84731	-0.15407	10	2	9.60323	10.0914
Beta	I	418	A	I418A	6.61969	-2.68741	19	3	5.68418	7.06988	7.10501	6.89591	-3.10546	15	2	6.72457	7.06726
Beta	I	418	C	I418C	7.35546	-1.95164	28	3	6.39623	7.85681	7.81335	6.97115	-3.03023	20	2	6.99034	6.95195
Beta	I	418	D	I418D	5.80849	-3.49861	11	3	5.79694	5.85931	5.76922	6.82118	-3.1802	13	2	6.62478	7.01758
Beta	I	418	E	I418E	5.50471	-3.80239	23	3	5.03622	5.45715	6.02077	6.75076	-3.25062	16	2	6.7645	6.73701
Beta	I	418	F	I418F	6.28409	-3.02301	25	3	5.77638	6.2523	6.8236	6.62679	-3.37459	19	2	6.59626	6.65732
Beta	I	418	G	I418G	5.9039	-3.4032	26	3	5.35696	6.23619	6.11856	6.62081	-3.38057	21	2	6.63506	6.60657
Beta	I	418	H	I418H	5.869	-3.4381	13	3	5.68749	6.61952	5.3	6.69696	-3.30442	9	2	6.56258	6.83133
Beta	I	418	I	I418I	9.3071	0	27320	3	9.21133	9.35446	9.35552	10.00138	0	17655	2	9.9215	10.08125
Beta	I	418	K	I418K	5.81211	-3.49499	6	3	5.59626	6.32181	5.51824	6.5658	-3.43558	6	2	6.47989	6.65172
Beta	I	418	L	I418L	8.0611	-1.246	23	3	7.74355	8.0446	8.39516	7.30328	-2.69809	15	2	7.11428	7.49229
Beta	I	418	M	I418M	7.90717	-1.39993	25	3	7.48918	7.92637	8.30597	6.94601	-3.05537	18	2	6.9	6.99202
Beta	I	418	N	I418N	5.52369	-3.78341	21	3	5.10892	5.70985	5.75231	6.86033	-3.14105	15	2	6.96195	6.7587
Beta	I	418	P	I418P	5.76237	-3.54473	10	3	5	6.72275	5.56435	6.62353	-3.37784	10	2	6.66306	6.58401
Beta	I	418	Q	I418Q	6.42342	-2.88368	17	3	5.32543	7.15124	6.7936	6.74516	-3.25622	13	2	6.56604	6.92429
Beta	I	418	R	I418R	6.26871	-3.03839	17	3	6.04833	5.73794	7.01987	6.63227	-3.36911	15	2	6.62165	6.64289
Beta	I	418	S	I418S	5.63992	-3.66718	18	3	5.30392	5.50151	6.11432	6.45857	-3.54281	12	2	6.50891	6.40824
Beta	I	418	T	I418T	7.75762	-1.54948	23	3	7.10423	8.0616	8.10703	7.09309	-2.90829	16	2	6.89656	7.28961
Beta	I	418	V	I418V	8.92105	-0.38605	21	3	8.83725	8.92339	9.00251	9.35662	-0.64476	17	2	9.14735	9.5659
Beta	I	418	W	I418W	5.82154	-3.48556	18	3	5.24094	6.3903	5.8334	6.58131	-3.42007	13	2	6.65996	6.50266
Beta	I	418	Y	I418Y	5.80844	-3.49867	22	3	5.42315	5.80715	6.19501	6.62202	-3.37935	18	2	6.51442	6.72963
Beta	A	419	A	A419A	9.3071	0	27320	3	9.21133	9.35446	9.35552	10.00138	0	17655	2	9.9215	10.08125
Beta	A	419	C	A419C	NA	NA	0	0	NA	NA	NA	NA	NA	0	0	NA	NA
Beta	A	419	D	A419D	6.4814	-2.8257	22	3	5.32532	7.34847	6.77042	6.79556	-3.20582	18	2	6.56101	7.0301
Beta	A	419	E	A419E	5.99136	-3.31574	20	3	5.38438	6.50656	6.08315	6.73985	-3.26153	13	2	6.62698	6.85271
Beta	A	419	F	A419F	7.05849	-2.24861	24	3	6.1336	7.55334	7.48852	6.70691	-3.29446	15	2	6.69102	6.72281
Beta	A	419	G	A419G	8.32047	-0.98663	27	3	8.04545	8.43414	8.48183	7.52723	-2.47415	20	2	7.3995	7.65495
Beta	A	419	H	A419H	7.92071	-1.38639	24	3	7.40502	8.09344	8.26368	6.95077	-3.05061	16	2	6.87538	7.02615
Beta	A	419	I	A419I	8.33425	-0.97285	18	3	7.92001	8.49221	8.59053	7.16999	-2.83139	10	2	7.06691	7.27307
Beta	A	419	K	A419K	6.85079	-2.45631	9	3	5.69749	6.80448	8.0504	6.59137	-3.41001	11	2	6.67852	6.50422
Beta	A	419	L	A419L	6.88398	-2.42312	18	3	6.58514	6.73487	7.33195	6.8042	-3.19718	16	2	6.79576	6.81263
Beta	A	419	M	A419M	7.81196	-1.49514	14	3	7.39966	7.87461	8.1616	6.8272	-3.17418	9	2	6.79918	6.85522
Beta	A	419	N	A419N	7.75862	-1.54848	15	3	7.04572	8.17521	8.05494	6.94526	-3.05611	8	2	6.89728	6.99325
Beta	A	419	P	A419P	8.99141	-0.3157	15	3	8.88198	9.06859	9.02365	9.44301	-0.55837	11	2	9.27341	9.61261
Beta	A	419	Q	A419Q	7.69776	-1.60935	15	3	6.95933	7.95731	8.17662	7.04079	-2.96058	13	2	7.18933	6.89226
Beta	A	419	R	A419R	7.4466	-1.8605	5	3	6.86271	7.82312	7.65395	6.52503	-3.47635	5	2	6.7089	6.34116
Beta	A	419	S	A419S	5.30548	-4.00162	23	3	5.23011	5.21675	5.46958	8.22189	-1.77949	15	2	8.27454	8.16924
Beta	A	419	T	A419T	5.24348	-4.06362	19	3	5.21186	5.31134	5.20724	7.72042	-2.28096	14	2	7.73101	7.70984
Beta	A	419	V	A419V	8.4254	-0.8817	18	3	8.3258	8.30564	8.64477	8.09741	-1.90397	11	2	8.51742	7.6774
Beta	A	419	W	A419W	NA	NA	0	0	NA	NA	NA	NA	NA	0	0	NA	NA
Beta	A	419	Y	A419Y	7.51049	-1.79661	7	3	6.60021	7.68059	8.25067	6.78667	-3.21471	6	2	6.44836	7.12497
Beta	D	420	A	D420A	9.12449	-0.18261	7	3	8.94639	9.03128	9.3958	9.48697	-0.51441	5	2	9.4169	9.55703
Beta	D	420	C	D420C	8.93891	-0.36819	13	3	8.77677	9.05138	8.98859	9.45303	-0.54834	8	2	9.52327	9.38279
Beta	D	420	D	D420D	9.3071	0	27320	3	9.21133	9.35446	9.35552	10.00138	0	17655	2	9.9215	10.08125
Beta	D	420	E	D420E	9.01823	-0.28887	11	3	8.83701	9.09074	9.12696	9.43105	-0.57033	8	2	9.24599	9.6161
Beta	D	420	F	D420F	8.98997	-0.31713	13	3	8.88961	9.09699	8.98329	8.82088	-1.1805	8	2	8.64206	8.9997
Beta	D	420	G	D420G	8.67313	-0.63398	16	3	8.61717	8.71862	8.68358	8.08663	-1.91474	11	2	7.9527	8.22057
Beta	D	420	H	D420H	8.93832	-0.36878	19	3	8.79506	8.92686	9.09305	8.74058	-1.2608	12	2	8.7083	8.77285
Beta	D	420	I	D420I	8.31251	-0.99459	12	3	8.05479	8.34091	8.54184	7.47889	-2.52249	7	2	7.36497	7.5928
Beta	D	420	K	D420K	9.25651	-0.0506	10	3	9.18044	9.2973	9.29178	9.87033	-0.13105	7	2	9.78032	9.96033
Beta	D	420	L	D420L	8.65347	-0.70099	1	1	NA	8.65347	NA	9.50066	-0.50072	3	2	9.24655	9.75478
Beta	D	420	M	D420M	9.09846	-0.20864	13	3	8.88564	9.18735	9.22239	9.2134	-0.78798	7	2	9.02051	9.40629
Beta	D	420	N	D420N	9.34999	0.04289	5	3	9.24739	9.39608	9.4065	9.79237	-0.20901	3	2	9.8265	9.75823
Beta	D	420	P	D420P	5.67642	-3.63068	7	3	5.17295	6.43433	5.42198	6.68771	-3.31367	5	2	6.64417	6.73126
Beta	D	420	Q	D420Q	9.28292	-0.02418	10	3	9.1471	9.3917	9.30996	9.81802	-0.18336	7	2	9.70043	9.93562
Beta	D	420	R	D420R	9.35473	0.04763	3	3	9.21567	9.46821	9.38031	9.61081	-0.39057	2	2	9.54126	9.68037
Beta	D	420	S	D420S	9.23023	-0.07687	12	3	9.22211	9.10464	9.36394	9.55571	-0.44567	7	2	9.58232	9.52909
Beta	D	420	T	D420T	8.92902	-0.37808	8	3	8.86986	9.03881	8.87839	8.46819	-1.53319	3	2	8.54923	8.38715
Beta	D	420	V	D420V	8.60696	-0.70014	11	3	8.44034	8.60587	8.77467	7.52964	-2.47173	7	2	7.54263	7.51666
Beta	D	420	W	D420W	9.04865	-0.25845	8	3	8.79164	9.11534	9.23898	9.16603	-0.83535	6	2	9.15369	9.17837
Beta	D	420	Y	D420Y	8.89332	-0.41378	12	3	8.7855	8.89552	8.99895	9.13925	-0.86213	8	2	8.87886	9.39964
Beta	Y	421	A	Y421A	8.64461	-0.6625	13	3	8.66165	8.5889	8.68327	8.1377	-1.86368	9	2	8.0169	8.2585
Beta	Y	421	C	Y421C	8.65323	-0.65387	19	3	8.61621	8.6233	8.72019	8.6753	-1.32608	11	2	8.84967	8.50093
Beta	Y	421	D	Y421D	7.2699	-2.03721	15	3	6.37174	7.44152	7.99643	6.78729	-3.21409	12	2	6.63993	6.93464
Beta	Y	421	E	Y421E	6.71858	-2.58852	13	3	6.58089	7.07186	6.50299	6.73682	-3.26456	10	2	6.51666	6.95699
Beta	Y	421	F	Y421F	9.31565	0.00855	15	3	9.18586	9.42387	9.33721	10.11255	0.11117	9	2	10.01046	10.21464
Beta	Y	421	G	Y421G	8.35547	-0.99952	5	2	NA	8.21015	8.50079	7.34591	-2.65547	6	2	7.57725	7.11457
Beta	Y	421	H	Y421H	8.94612	-0.36098	23	3	8.84253	8.99389	9.00194	9.30357	-0.69781	16	2	9.26693	9.34021
Beta	Y	421	I	Y421I	8.76184	-0.54526	24	3	8.58748	8.86218	8.83587	8.77575	-1.22563	14	2	8.71879	8.83272
Beta	Y	421	K	Y421K	9.24208	-0.06502	16	3	9.15641	9.31593	9.2539	9.44128	-0.5601	11	2	9.26548	9.61708
Beta	Y	421	L	Y421L	8.98791	-0.31919	5	3	8.84084	8.95221	9.17069	9.72143	-0.27994	3	2	9.93674	9.50613
Beta	Y	421	M	Y421M	8.85096	-0.45614	35	3	8.68687	8.95096	8.91506	9.45456	-0.54682	21	2	9.37283	9.53629
Beta	Y	421	N	Y421N	9.06894	-0.23816	18	3	8.82957	9.10367	9.27359	9.42917	-0.57221	13	2	9.22933	9.629
Beta	Y	421	P	Y421P	6.46398	-2.84312	13	3	5.94539	6.8555	6.59106	6.94509	-3.05629	13	2	6.91327	6.97692
Beta	Y	421	Q	Y421Q	8.15666	-1.15044	7	3	7.63846	8.43286	8.39867	7.52214	-2.47924	4	2	7.40044	7.64383
Beta	Y	421	R	Y421R	9.02504	-0.28206	14	3	8.89943	8.96309	9.21261	8.73751	-1.26387	9	2	8.64601	8.82901
Beta	Y	421	S	Y421S	8.63137	-0.67573	19	3	8.47727	8.67981	8.73703	8.22013	-1.78125	15	2	8.21946	8.2208
Beta	Y	421	T	Y421T	8.22138	-1.08572	21	3	8.01438	8.24124	8.40852	7.758	-2.24337	12	2	7.32901	8.187
Beta	Y	421	V	Y421V	8.59967	-0.70743	9	3	8.50216	8.66274	8.63411	8.22132	-1.78006	6	2	8.18499	8.25766
Beta	Y	421	W	Y421W	8.60402	-0.70309	14	3	8.44465	8.66173	8.70567	9.48473	-0.51664	10	2	9.37511	9.59436
Beta	Y	421	Y	Y421Y	9.3071	0	27320	3	9.21133	9.35446	9.35552	10.00138	0	17655	2	9.9215	10.08125
Beta	N	422	A	N422A	6.74775	-2.53567	8	2	5.75955	NA	7.73595	7.32174	-2.59977	4	1	7.32174	NA
Beta	N	422	C	N422C	7.00212	-2.35234	1	1	NA	7.00212	NA	7.22127	-2.85998	1	1	NA	7.22127
Beta	N	422	D	N422D	5.34198	-3.94144	2	2	5.06008	NA	5.62389	7.01871	-2.98266	3	2	6.51532	7.52211
Beta	N	422	E	N422E	5.33308	-3.97402	10	3	5.63157	5.11666	5.25101	6.91344	-3.08794	6	2	6.85639	6.97049
Beta	N	422	F	N422F	5.24764	-4.05947	6	3	5.24794	5.17293	5.32203	6.48177	-3.5196	4	2	6.55335	6.4102
Beta	N	422	G	N422G	7.10089	-2.25357	1	1	NA	7.10089	NA	6.84122	-3.24003	1	1	NA	6.84122
Beta	N	422	H	N422H	6.36733	-2.91609	2	2	5.27734	NA	7.45733	6.55353	-3.36797	1	1	6.55353	NA
Beta	N	422	I	N422I	5.06927	-4.23783	3	3	5	5	5.20782	6.83371	-3.16766	2	2	6.7378	6.92962
Beta	N	422	K	N422K	5.09852	-4.18491	2	2	5	NA	5.19703	6.9024	-3.0191	1	1	6.9024	NA
Beta	N	422	L	N422L	NA	NA	0	0	NA	NA	NA	8.01714	-1.90437	1	1	8.01714	NA
Beta	N	422	M	N422M	7.37193	-1.98253	1	1	NA	7.37193	NA	6.90924	-3.17202	1	1	NA	6.90924
Beta	N	422	N	N422N	9.3071	0	27320	3	9.21133	9.35446	9.35552	10.00138	0	17655	2	9.9215	10.08125
Beta	N	422	P	N422P	5.93373	-3.37337	5	3	5	7.54726	5.25394	6.90669	-3.09468	5	2	6.43937	7.37402
Beta	N	422	Q	N422Q	5.36539	-3.94171	4	3	5.26732	5.73361	5.09523	6.55268	-3.4487	4	2	6.33201	6.77334
Beta	N	422	R	N422R	5.48377	-3.79965	5	2	5.13003	NA	5.83751	6.57696	-3.34455	3	1	6.57696	NA
Beta	N	422	S	N422S	8.37154	-0.91188	4	2	8.12382	NA	8.61926	7.2863	-2.71508	3	2	7.37458	7.19802
Beta	N	422	T	N422T	6.58998	-2.71713	5	3	5	6.68133	8.0886	6.85907	-3.14231	4	2	6.86217	6.85597
Beta	N	422	V	N422V	5.18375	-4.12335	5	3	5.43156	5.1197	5	7.19966	-2.80172	4	2	7.32252	7.07679
Beta	N	422	W	N422W	7.47337	-1.81006	4	2	7.4169	NA	7.52983	8.49134	-1.43016	2	1	8.49134	NA
Beta	N	422	Y	N422Y	5.3667	-3.98775	1	1	NA	5.3667	NA	7.04779	-3.03346	2	1	NA	7.04779
Beta	Y	423	A	Y423A	5.82526	-3.48184	20	3	5.37892	5.9208	6.17605	6.6933	-3.30808	14	2	6.63642	6.75018
Beta	Y	423	C	Y423C	5.24941	-4.05769	10	3	5	5.16933	5.57891	6.57783	-3.42354	9	2	6.43573	6.71994
Beta	Y	423	D	Y423D	5.5926	-3.71451	19	3	5.15028	5.71491	5.9126	6.6877	-3.31368	15	2	6.71082	6.66458
Beta	Y	423	E	Y423E	5.6848	-3.6223	24	3	5.37733	6.06862	5.60846	6.60556	-3.39581	16	2	6.5906	6.62053
Beta	Y	423	F	Y423F	8.63507	-0.67203	11	3	8.66368	8.63145	8.61008	8.3416	-1.65977	10	2	8.56035	8.12286
Beta	Y	423	G	Y423G	5.63997	-3.66713	13	3	5	6.53378	5.38614	6.61018	-3.3912	12	2	6.39933	6.82103
Beta	Y	423	H	Y423H	6.17095	-3.13615	10	3	5.02358	6.50088	6.9884	6.65699	-3.34439	9	2	6.65212	6.66186
Beta	Y	423	I	Y423I	6.22041	-3.08669	20	3	5.41764	6.62759	6.616	6.76945	-3.23192	15	2	6.54981	6.9891
Beta	Y	423	K	Y423K	6.06894	-3.23816	15	3	5.60778	5.9402	6.65884	6.51321	-3.48817	11	2	6.42073	6.60569
Beta	Y	423	L	Y423L	6.6228	-2.6843	22	3	5.76034	7.12285	6.9852	6.9714	-3.02998	16	2	6.7213	7.2215
Beta	Y	423	M	Y423M	6.01951	-3.28759	20	3	5.09087	6.42473	6.54294	6.87536	-3.12602	15	2	6.93549	6.81523
Beta	Y	423	N	Y423N	5.67951	-3.62759	16	3	5.23355	6.15606	5.64893	6.67907	-3.32231	11	2	6.47837	6.87977
Beta	Y	423	P	Y423P	5.62119	-3.68591	21	3	5.11377	5.75935	5.99045	6.70202	-3.29936	16	2	6.42897	6.97507
Beta	Y	423	Q	Y423Q	5.63322	-3.67388	7	3	5.31076	5.1857	6.4032	6.56891	-3.43246	5	2	6.56047	6.57736
Beta	Y	423	R	Y423R	6.46954	-2.83756	13	3	5.55826	8.13151	5.71886	7.21178	-2.7896	9	2	6.61449	7.80907
Beta	Y	423	S	Y423S	5.72499	-3.58212	24	3	5.33	6.48692	5.35804	6.63821	-3.36316	21	2	6.55497	6.72146
Beta	Y	423	T	Y423T	5.53918	-3.76792	13	3	5.15681	5.79122	5.6695	6.58391	-3.41747	10	2	6.63221	6.53561
Beta	Y	423	V	Y423V	6.01058	-3.29652	14	3	5.31622	6.10616	6.60937	6.40828	-3.5931	10	2	6.38457	6.43199
Beta	Y	423	W	Y423W	5.75005	-3.55706	22	3	5.2777	5.99678	5.97566	6.60626	-3.39511	15	2	6.53508	6.67745
Beta	Y	423	Y	Y423Y	9.3071	0	27320	3	9.21133	9.35446	9.35552	10.00138	0	17655	2	9.9215	10.08125
Beta	K	424	A	K424A	8.87405	-0.43305	14	3	8.64203	9.01106	8.96908	8.61806	-1.30344	7	1	8.61806	NA
Beta	K	424	C	K424C	8.66196	-0.64515	15	3	8.48428	8.63181	8.86978	8.29366	-1.70772	10	2	8.45711	8.1302
Beta	K	424	D	K424D	5.5672	-3.71569	4	2	5	6.1344	NA	6.44456	-3.55682	4	2	6.36337	6.52575
Beta	K	424	E	K424E	6.90892	-2.44554	2	1	NA	6.90892	NA	6.60314	-3.39823	3	2	6.36214	6.84414
Beta	K	424	F	K424F	7.52863	-1.77847	15	3	6.5718	7.89445	8.11964	6.99034	-3.01104	10	2	6.93115	7.04952
Beta	K	424	G	K424G	7.61947	-1.68763	6	3	6.92668	7.86786	8.06387	6.52185	-3.47953	6	2	6.71362	6.33008
Beta	K	424	H	K424H	8.90167	-0.40543	9	3	8.32001	9.03611	9.34888	8.82844	-1.17294	7	2	8.41084	9.24604
Beta	K	424	I	K424I	6.02606	-3.28104	15	3	5.20215	6.77348	6.10254	6.29439	-3.70699	8	2	6.39365	6.19513
Beta	K	424	K	K424K	9.3071	0	27320	3	9.21133	9.35446	9.35552	10.00138	0	17655	2	9.9215	10.08125
Beta	K	424	L	K424L	7.12442	-2.18268	8	3	6.02531	7.87688	7.47106	6.7577	-3.24368	7	2	6.77275	6.74264
Beta	K	424	M	K424M	8.2187	-1.0884	9	3	7.88449	8.3351	8.43652	7.23341	-2.76797	5	2	7.08438	7.38243
Beta	K	424	N	K424N	8.69096	-0.61614	14	3	8.60076	8.76157	8.71054	8.48792	-1.51346	10	2	8.39837	8.57746
Beta	K	424	P	K424P	6.21068	-3.09642	7	3	5.33686	6.69474	6.60044	6.74597	-3.2554	5	2	6.69795	6.794
Beta	K	424	Q	K424Q	8.41142	-0.89568	11	3	8.06872	8.58649	8.57907	7.31851	-2.68287	8	2	7.34993	7.28708
Beta	K	424	R	K424R	9.20537	-0.10173	10	3	9.11721	9.18834	9.31056	9.80776	-0.19362	5	2	9.64935	9.96616
Beta	K	424	S	K424S	8.73835	-0.56875	20	3	8.71967	8.70839	8.787	7.80681	-2.19457	13	2	7.59503	8.01859
Beta	K	424	T	K424T	5.45364	-3.85346	15	3	5.22456	5.43558	5.7008	7.0508	-2.95058	8	2	6.85161	7.24999
Beta	K	424	V	K424V	7.63848	-1.66862	8	3	7.00116	7.91771	7.99656	6.96497	-3.0364	6	2	7.14765	6.7823
Beta	K	424	W	K424W	6.17355	-3.13355	21	3	5.24435	5.80895	7.46736	6.52557	-3.47581	13	2	6.36524	6.6859
Beta	K	424	Y	K424Y	8.29739	-1.00971	5	3	7.81512	8.91034	8.16671	6.80729	-3.19409	4	2	6.63665	6.97793
Beta	L	425	A	L425A	6.2173	-3.0898	12	3	5.39554	6.79443	6.46194	6.64136	-3.36002	9	2	6.51648	6.76623
Beta	L	425	C	L425C	8.13187	-1.17523	13	3	7.87565	8.32643	8.19352	7.23587	-2.7655	8	2	7.22527	7.24648
Beta	L	425	D	L425D	5.81927	-3.48783	14	3	5	6.13618	6.32163	6.77923	-3.22215	12	2	6.76643	6.79203
Beta	L	425	E	L425E	5.74676	-3.56034	12	3	5.04445	6.38524	5.8106	6.45134	-3.55004	9	2	6.42648	6.47619
Beta	L	425	F	L425F	6.70455	-2.60256	5	3	6.08157	6.56638	7.46568	6.48783	-3.51355	4	2	6.37703	6.59863
Beta	L	425	G	L425G	6.01466	-3.29244	9	3	5.34882	7.19348	5.50169	6.35212	-3.64925	8	2	6.29235	6.4119
Beta	L	425	H	L425H	6.75097	-2.55614	5	3	5.12216	7.90481	7.22592	6.24577	-3.75561	6	2	6.0416	6.44994
Beta	L	425	I	L425I	9.26058	-0.04652	14	3	9.23311	9.24822	9.30041	9.63773	-0.36365	7	2	9.58828	9.68717
Beta	L	425	K	L425K	5.52032	-3.78678	7	3	5.25259	5	6.30836	6.50446	-3.49692	7	2	6.44364	6.56527
Beta	L	425	L	L425L	9.3071	0	27320	3	9.21133	9.35446	9.35552	10.00138	0	17655	2	9.9215	10.08125
Beta	L	425	M	L425M	9.01988	-0.28722	20	3	8.8252	9.0482	9.18624	9.13219	-0.86919	13	2	9.03933	9.22505
Beta	L	425	N	L425N	5.57048	-3.73662	8	3	5.56467	5.52292	5.62386	6.3329	-3.66848	10	2	6.06271	6.6031
Beta	L	425	P	L425P	5.96364	-3.34347	11	3	5.04123	6.13327	6.71641	6.7575	-3.24387	9	2	6.4807	7.03431
Beta	L	425	Q	L425Q	6.53437	-2.82061	4	2	NA	6.85879	6.20995	6.34192	-3.65945	5	2	5.91429	6.76955
Beta	L	425	R	L425R	6.87117	-2.48382	4	2	NA	6.3888	7.35355	6.62743	-3.37394	7	2	6.58578	6.66908
Beta	L	425	S	L425S	6.14122	-3.16588	10	3	6.82972	5.35743	6.23652	6.42439	-3.57698	8	2	6.56013	6.28866
Beta	L	425	T	L425T	7.79278	-1.51432	7	3	7.34457	7.82305	8.21072	6.86231	-3.13906	4	2	6.68796	7.03667
Beta	L	425	V	L425V	9.26391	-0.04319	19	3	9.08351	9.39063	9.3176	9.7496	-0.25178	11	2	9.56397	9.93522
Beta	L	425	W	L425W	5.07243	-4.23467	8	3	5.02785	5.01305	5.1764	6.56352	-3.43785	5	2	6.37767	6.74938
Beta	L	425	Y	L425Y	6.05519	-3.25191	14	3	5.40507	6.29483	6.46567	6.61326	-3.38812	12	2	6.65053	6.57598
Beta	P	426	A	P426A	8.85197	-0.45513	6	3	8.51525	9.08581	8.95485	9.01684	-0.98454	5	2	8.89134	9.14233
Beta	P	426	C	P426C	8.17133	-1.18312	3	1	NA	8.17133	NA	7.08075	-3.0005	3	1	NA	7.08075
Beta	P	426	D	P426D	8.61243	-0.69467	6	3	8.70316	8.57442	8.55972	7.56156	-2.43981	5	2	7.16717	7.95596
Beta	P	426	E	P426E	7.83209	-1.47502	9	3	7.97696	7.85866	7.66063	7.05779	-2.94359	10	2	6.9511	7.16447
Beta	P	426	F	P426F	6.24823	-3.03519	3	2	6.68469	NA	5.81177	6.58166	-3.41972	5	2	6.67736	6.48596
Beta	P	426	G	P426G	8.91951	-0.3876	7	3	8.93873	8.83672	8.98306	8.86391	-1.13747	5	2	8.95564	8.77217
Beta	P	426	H	P426H	8.24574	-1.06136	7	3	8.09743	8.27687	8.36292	6.98564	-3.01574	7	2	7.01495	6.95633
Beta	P	426	I	P426I	6.36763	-2.93948	3	3	5.44274	6.89333	6.76681	6.27915	-3.72222	2	2	5.93404	6.62427
Beta	P	426	K	P426K	8.40527	-0.90183	8	3	8.11915	8.47066	8.62601	7.3044	-2.69698	7	2	7.17919	7.4296
Beta	P	426	L	P426L	6.47266	-2.83444	10	3	5.74061	6.47346	7.2039	6.48472	-3.51666	6	2	6.62432	6.34512
Beta	P	426	M	P426M	7.27361	-2.03349	9	3	6.04041	7.72902	8.05141	6.68697	-3.31441	9	2	6.61219	6.76175
Beta	P	426	N	P426N	8.79645	-0.51066	12	3	8.6061	9.02303	8.7602	8.57617	-1.4252	8	2	8.34236	8.80999
Beta	P	426	P	P426P	9.3071	0	27320	3	9.21133	9.35446	9.35552	10.00138	0	17655	2	9.9215	10.08125
Beta	P	426	Q	P426Q	8.27071	-1.08374	1	1	NA	8.27071	NA	6.78582	-3.29544	1	1	NA	6.78582
Beta	P	426	R	P426R	8.05644	-1.22646	2	2	8.03485	8.07802	NA	7.22853	-2.77284	2	2	7.88054	6.57652
Beta	P	426	S	P426S	8.97661	-0.30682	2	2	8.88945	NA	9.06377	8.92203	-0.99947	1	1	8.92203	NA
Beta	P	426	T	P426T	8.70208	-0.60502	5	3	8.68737	8.72052	8.69834	7.31538	-2.68599	4	2	7.06219	7.56857
Beta	P	426	V	P426V	7.43808	-1.86902	4	3	6.54343	7.92247	7.84833	6.51554	-3.48583	3	2	6.26076	6.77033
Beta	P	426	W	P426W	6.22845	-3.12601	2	1	NA	6.22845	NA	6.62194	-3.45932	3	1	NA	6.62194
Beta	P	426	Y	P426Y	6.13736	-3.16974	4	3	5	7.19067	6.22142	6.77536	-3.22602	3	2	6.74298	6.80774
Beta	D	427	A	D427A	9.30872	0.00162	22	3	9.20164	9.32938	9.39516	9.66465	-0.33673	14	2	9.85769	9.47161
Beta	D	427	C	D427C	8.70625	-0.60085	25	3	8.60465	8.6952	8.81891	9.37971	-0.62166	19	2	9.33971	9.41972
Beta	D	427	D	D427D	9.3071	0	27320	3	9.21133	9.35446	9.35552	10.00138	0	17655	2	9.9215	10.08125
Beta	D	427	E	D427E	9.2971	-0.01	14	3	9.24832	9.26775	9.37522	9.93452	-0.06686	11	2	9.73968	10.12936
Beta	D	427	F	D427F	9.11114	-0.19596	18	3	8.98497	9.15482	9.19364	9.44675	-0.55463	13	2	9.34507	9.54842
Beta	D	427	G	D427G	9.25989	-0.04721	16	3	9.26636	9.25099	9.26232	9.49048	-0.51089	10	2	9.42521	9.55576
Beta	D	427	H	D427H	9.3043	-0.0028	30	3	9.20778	9.31611	9.389	9.63093	-0.37045	19	2	9.82834	9.43351
Beta	D	427	I	D427I	9.22749	-0.07961	15	3	9.24495	9.03553	9.402	9.37241	-0.62897	9	2	9.25713	9.48769
Beta	D	427	K	D427K	9.36221	0.05511	13	3	9.34185	9.36088	9.38389	9.83043	-0.17095	9	2	9.67192	9.98894
Beta	D	427	L	D427L	9.35496	0.04786	16	3	9.26788	9.42059	9.37641	9.523	-0.47838	11	2	9.55966	9.48633
Beta	D	427	M	D427M	9.28225	-0.02486	19	3	9.07688	9.40151	9.36835	9.63723	-0.36415	14	2	9.59025	9.68421
Beta	D	427	N	D427N	9.31447	0.00737	12	3	9.22705	9.30837	9.40799	9.79789	-0.20349	8	2	9.71649	9.87929
Beta	D	427	P	D427P	9.30471	-0.0024	8	3	9.1516	9.34234	9.42018	9.8272	-0.17418	5	2	9.70933	9.94507
Beta	D	427	Q	D427Q	9.30507	-0.00204	27	3	9.25368	9.30575	9.35576	9.82882	-0.17256	18	2	9.74281	9.91482
Beta	D	427	R	D427R	9.40181	0.09471	19	3	9.26235	9.53044	9.41265	9.32272	-0.67866	12	2	9.77367	8.87178
Beta	D	427	S	D427S	9.26444	-0.04266	22	3	9.21287	9.24737	9.33307	9.73101	-0.27037	13	2	9.63119	9.83083
Beta	D	427	T	D427T	9.23619	-0.07091	11	3	9.02924	9.35193	9.32741	9.93444	-0.06694	6	2	9.97349	9.89539
Beta	D	427	V	D427V	9.27726	-0.02984	17	3	9.21148	9.28633	9.33396	9.57967	-0.42171	10	2	9.62193	9.53741
Beta	D	427	W	D427W	9.16854	-0.13856	32	3	9.05071	9.17121	9.28371	9.39431	-0.60706	21	2	9.37443	9.41419
Beta	D	427	Y	D427Y	9.22424	-0.08286	21	3	9.11819	9.26461	9.28993	9.57438	-0.427	17	2	9.53086	9.61789
Beta	D	428	A	D428A	9.23241	-0.07469	26	3	9.12346	9.21998	9.35379	9.52271	-0.47867	16	2	9.41566	9.62975
Beta	D	428	C	D428C	8.83817	-0.46893	30	3	8.72684	8.86438	8.9233	9.12709	-0.87429	21	2	8.97707	9.27711
Beta	D	428	D	D428D	9.3071	0	27320	3	9.21133	9.35446	9.35552	10.00138	0	17655	2	9.9215	10.08125
Beta	D	428	E	D428E	9.24143	-0.06568	30	3	9.12291	9.2979	9.30347	9.79721	-0.20417	19	2	9.54107	10.05334
Beta	D	428	F	D428F	8.92635	-0.38076	17	3	8.86847	8.88322	9.02735	9.00027	-1.00111	12	2	8.77055	9.22998
Beta	D	428	G	D428G	9.16992	-0.13718	26	3	9.10556	9.13239	9.27181	9.40621	-0.59517	16	2	9.44673	9.36569
Beta	D	428	H	D428H	9.27274	-0.03436	23	3	9.15983	9.37315	9.28525	9.68146	-0.31992	14	2	9.59702	9.7659
Beta	D	428	I	D428I	9.00711	-0.29999	18	3	8.96229	8.9801	9.07895	9.14236	-0.85902	13	2	9.07544	9.20928
Beta	D	428	K	D428K	9.26014	-0.04696	23	3	9.21624	9.27782	9.28635	9.68451	-0.31687	19	2	9.64133	9.72769
Beta	D	428	L	D428L	9.061	-0.2461	23	3	8.83537	9.29415	9.05348	9.06008	-0.9413	14	2	8.83633	9.28383
Beta	D	428	M	D428M	9.0457	-0.2614	31	3	8.97318	9.02809	9.13583	9.16831	-0.83307	20	2	9.07239	9.26422
Beta	D	428	N	D428N	9.33319	0.02608	20	3	9.27758	9.35296	9.36902	10.0415	0.04012	13	2	9.91253	10.17046
Beta	D	428	P	D428P	9.06702	-0.24008	21	3	8.98451	9.00516	9.21141	9.08093	-0.92044	10	2	9.08663	9.07524
Beta	D	428	Q	D428Q	9.24697	-0.06013	23	3	9.19672	9.16027	9.38392	9.54397	-0.45741	15	2	9.42369	9.66424
Beta	D	428	R	D428R	9.22836	-0.07874	18	3	9.10202	9.34172	9.24135	9.41788	-0.5835	11	2	9.33651	9.49926
Beta	D	428	S	D428S	9.15332	-0.15378	23	3	9.01473	9.26524	9.18	9.88338	-0.118	17	2	9.86636	9.9004
Beta	D	428	T	D428T	9.29776	-0.00934	17	3	9.26778	9.25343	9.37207	9.78062	-0.22076	11	2	9.62568	9.93555
Beta	D	428	V	D428V	9.09068	-0.21642	17	3	9.03742	9.05055	9.18407	9.19514	-0.80624	10	2	9.25616	9.13411
Beta	D	428	W	D428W	8.973	-0.3341	30	3	8.91638	9.01538	8.98724	9.04695	-0.95443	19	2	8.88321	9.21068
Beta	D	428	Y	D428Y	9.05896	-0.24814	27	3	8.9598	9.11813	9.09894	9.20005	-0.80133	17	2	9.05508	9.34501
Beta	F	429	A	F429A	6.04044	-3.26666	6	3	5.58756	5.75569	6.77809	6.72063	-3.28074	7	2	6.82024	6.62102
Beta	F	429	C	F429C	6.56015	-2.74695	20	3	5.32833	7.92457	6.42757	6.84021	-3.16117	14	2	6.54314	7.13728
Beta	F	429	D	F429D	5.29136	-4.01574	15	3	5.25483	5.43316	5.18608	6.48712	-3.51426	13	2	6.41737	6.55687
Beta	F	429	E	F429E	5.67891	-3.62819	12	3	5.44459	5.67602	5.91612	6.62124	-3.38014	11	2	6.52776	6.71471
Beta	F	429	F	F429F	9.3071	0	27320	3	9.21133	9.35446	9.35552	10.00138	0	17655	2	9.9215	10.08125
Beta	F	429	G	F429G	7.89104	-1.46342	1	1	NA	7.89104	NA	6.53895	-3.5423	2	1	NA	6.53895
Beta	F	429	H	F429H	8.0667	-1.24041	21	3	7.79721	8.22282	8.18006	7.22337	-2.778	15	2	7.23345	7.2133
Beta	F	429	I	F429I	8.10184	-1.20526	15	3	7.78673	8.26701	8.2518	7.11448	-2.8869	12	2	6.80411	7.42485
Beta	F	429	K	F429K	5.86867	-3.43844	9	3	5.20138	6.13529	6.26932	6.43379	-3.56759	9	2	6.47553	6.39205
Beta	F	429	L	F429L	8.49087	-0.81623	16	3	8.43236	8.25731	8.78293	7.90229	-2.09909	10	2	7.86216	7.94242
Beta	F	429	M	F429M	8.72791	-0.57919	15	3	8.53	8.90438	8.74935	7.63186	-2.36951	11	2	7.29128	7.97244
Beta	F	429	N	F429N	6.85254	-2.45456	13	3	7.58564	6.29629	6.67568	6.32863	-3.67275	10	2	6.08708	6.57019
Beta	F	429	P	F429P	5.64589	-3.66121	8	3	5	5.59389	6.3438	6.56631	-3.43507	10	2	6.21914	6.91348
Beta	F	429	Q	F429Q	5.84095	-3.46615	16	3	5.38695	5.98025	6.15566	6.70637	-3.29501	11	2	6.67288	6.73986
Beta	F	429	R	F429R	6.65884	-2.64826	12	3	6.33595	6.10138	7.53918	6.50845	-3.49293	13	2	6.34738	6.66951
Beta	F	429	S	F429S	5.72837	-3.57873	7	3	5	5.8132	6.37191	6.30369	-3.69769	6	2	6.30807	6.29931
Beta	F	429	T	F429T	6.39345	-2.91365	10	3	5.49197	7.5522	6.13618	6.57236	-3.42902	10	2	6.52663	6.6181
Beta	F	429	V	F429V	7.8425	-1.46461	11	3	7.35519	8.02364	8.14865	7.11337	-2.88801	6	2	7.02622	7.20052
Beta	F	429	W	F429W	9.14033	-0.16677	12	3	9.11374	8.98691	9.32035	9.88067	-0.12071	9	2	9.95766	9.80368
Beta	F	429	Y	F429Y	8.57599	-0.73111	18	3	8.40066	8.71002	8.61729	8.22656	-1.77482	10	2	8.33253	8.12058
Beta	T	430	A	T430A	9.13958	-0.16753	26	3	8.99207	9.26694	9.15972	9.35502	-0.64636	17	2	9.26161	9.44843
Beta	T	430	C	T430C	9.37844	0.07134	13	3	9.35647	9.42523	9.35362	9.89669	-0.10469	9	2	9.75162	10.04176
Beta	T	430	D	T430D	8.63514	-0.67196	13	3	8.43074	8.69229	8.78239	8.21302	-1.78836	10	2	8.17282	8.25322
Beta	T	430	E	T430E	8.92309	-0.38401	16	3	8.84025	8.89506	9.03396	9.44914	-0.55223	9	2	9.19922	9.69907
Beta	T	430	F	T430F	9.31568	0.00858	14	3	9.22499	9.33809	9.38397	9.97676	-0.02462	10	2	9.7899	10.16362
Beta	T	430	G	T430G	8.67081	-0.63629	14	3	8.5983	8.6406	8.77352	7.68157	-2.31981	9	2	7.98723	7.3759
Beta	T	430	H	T430H	9.27383	-0.03327	19	3	9.2019	9.28755	9.33205	9.70164	-0.29974	10	2	9.88685	9.51644
Beta	T	430	I	T430I	9.34119	0.03409	17	3	9.31896	9.32946	9.37516	9.92197	-0.07941	12	2	9.6314	10.21253
Beta	T	430	K	T430K	9.26104	-0.04606	21	3	9.21167	9.26962	9.30182	10.0162	0.01482	14	2	10.02427	10.00812
Beta	T	430	L	T430L	9.33121	0.02411	22	3	9.1913	9.46424	9.3381	10.15417	0.15279	13	2	10.1508	10.15754
Beta	T	430	M	T430M	9.31782	0.01072	21	3	9.16227	9.38374	9.40746	10.07144	0.07006	12	2	10.00811	10.13477
Beta	T	430	N	T430N	9.25429	-0.05281	8	3	9.09253	9.49421	9.17614	9.83077	-0.17061	5	2	9.74846	9.91308
Beta	T	430	P	T430P	6.59257	-2.71453	23	3	5.49652	8.00009	6.2811	6.60628	-3.3951	18	2	6.52189	6.69067
Beta	T	430	Q	T430Q	9.23166	-0.07544	22	3	9.22375	9.27531	9.19593	9.78334	-0.21804	14	2	9.67983	9.88686
Beta	T	430	R	T430R	9.3059	-0.0012	21	3	9.19404	9.31588	9.40777	9.97203	-0.02935	13	2	9.84852	10.09554
Beta	T	430	S	T430S	9.08789	-0.21921	8	3	8.96984	9.09328	9.20054	9.56877	-0.43261	7	2	9.49099	9.64654
Beta	T	430	T	T430T	9.3071	0	27320	3	9.21133	9.35446	9.35552	10.00138	0	17655	2	9.9215	10.08125
Beta	T	430	V	T430V	9.31534	0.00824	19	3	9.20372	9.35344	9.38886	9.9152	-0.08618	13	2	9.72505	10.10535
Beta	T	430	W	T430W	9.22152	-0.08558	16	3	8.96525	9.41711	9.2822	9.79808	-0.2033	8	2	9.64411	9.95204
[truncated: 18,101 more rows]
